# Supplementary material for: Differential Modulation of Photosynthesis, Signaling, and Transcriptional Regulation between Tolerant and Sensitive Tomato Genotypes under Cold Stress
Source: PLoS One. 2012 Nov 30;7(11):e50785. doi: 10.1371/journal.pone.0050785 (PMC3511270; doi:10.1371/journal.pone.0050785)
Supplement: Table S2 — List of genes whose expression level in LA777 is significantly (p<0.01) different from that in LA3969 and LA4024 under cold stress. (XLS) [file pone.0050785.s006.xls]

## Sheet: Sheet1
Table S2 List of genes whose expression level in LA777 is significantly (p< 0.01) different from that in LA3969 and LA4024 under cold stress.
Genes with yellow background indicate they were mapped to the introgressed chromosomal segments of the 22 selected cold-tolerant ILs and/or cold tolerance QTLs identified previously in S. habrochaites [7,12,13].‘?’ indicates probe sequence did not match on chromosome.
Unigene ID	probe ID	LA1777	LA3969	LA4024	Chromosome	GenBank best hit	e value
SGN-U214591	LE23J19	4.0075	2.10587	1.56202	1	ABR15769 phenylacetaldehyde reductase [Solanum lycopersicum]	4e-181
SGN-U214065	LE13K23	-0.0896849	2.96752	2.46606	1	BAG80556 UDP-glucose:glucosyltransferase [Lycium barbarum]	2e-224
SGN-U215934	LE23B13	2.23104	4.55036	3.28412	1	Q8H9D2 RecName: Full=NAD(P)H:quinone oxidoreductase; Short=NAD(P)H:QR	2e-90
SGN-U221430	LE11P11	5.8183	4.22196	3.65187	1	CAO46203 unnamed protein product [Vitis vinifera]	2e-95
SGN-U215866	LE30L09	-2.10077	-4.02085	-4.30435	1	XP_002319570 predicted protein [Populus trichocarpa]	8e-117
SGN-U217192	LE15F01	3.64504	1.03795	0.810894	1	NP_187206 hypoxia-responsive family protein [Arabidopsis thaliana]	6e-22
SGN-U216044	LE5D18	0.0829681	-2.5148	-3.04569	1	XP_002281636 PREDICTED: hypothetical protein [Vitis vinifera]	6e-44
SGN-U217124	LE28M19	-3.23371	-0.804177	-0.42617	1	XP_002285022 PREDICTED: hypothetical protein [Vitis vinifera]	4e-118
SGN-U215875	LE11N10	-2.60041	-0.748461	-1.13939	1	XP_002263493 PREDICTED: hypothetical protein [Vitis vinifera]	7e-113
SGN-U212948	LE16A23	4.06334	0.947862	1.62588	1	CAB64599 arginine decarboxylase 1 [Datura stramonium]	0
SGN-U213629	LE5E24	2.61657	0.158297	-0.56988	1	CAA04670 39 kDa EF-Hand containing protein [Solanum tuberosum]	2e-184
SGN-U227210	LE32L06	4.26032	2.33311	2.50348	1	CAO47369 unnamed protein product [Vitis vinifera]	1e-55
SGN-U213115	LE10K23	2.82688	-1.89299	-1.97141	1	XP_002278651 PREDICTED: hypothetical protein [Vitis vinifera]	1e-152
SGN-U224469	LE17J22	2.57877	0.878092	0.768067	2	NP_974174 protein binding / zinc ion binding [Arabidopsis thaliana]	1e-17
SGN-U220895	LE28A19	2.99396	1.17594	1.27353	2	ABK95443 unknown [Populus trichocarpa]	1e-76
SGN-U214919	LE27D24	-4.09586	-2.13861	-1.9752	2	ABP68407 1-aminocyclopropane-1-carboxylate oxidase [Solanum lycopersicum]	3e-165
SGN-U242106	LE32N12	-4.43171	0.638409	-0.0423967	2	XP_002310202 predicted protein [Populus trichocarpa]	5e-13
SGN-U215448	LE4H20	-0.32953	-3.1921	-2.13037	2	XP_002323877 predicted protein [Populus trichocarpa]	4e-14
SGN-U221182	LE6I14	2.19116	0.693409	0.955491	2	CAN70159 hypothetical protein [Vitis vinifera]	5e-80
SGN-U230317	LE13M07	1.09256	2.81224	3.64425	2	CAN78669 hypothetical protein [Vitis vinifera]	2e-62
SGN-U230781	LE13A12	-4.47699	-1.07321	-1.34581	2	CAO40866 unnamed protein product [Vitis vinifera]	3e-31
SGN-U219803	LE10H16	-2.97018	-1.32088	-1.40192	2	XP_002263686 PREDICTED: hypothetical protein [Vitis vinifera]	8e-181
SGN-U213791	LE3H24	-0.24411	3.20609	2.58383	2	Q05540 RecName: Full=Acidic 27 kDa endochitinase; Flags: Precursor	2e-145
SGN-U216533	LE14G01	-2.24311	-1.08477	-0.893418	2	XP_002331754 predicted protein [Populus trichocarpa]	1e-143
SGN-U229565	LE28N06	-2.65056	0.184272	0.227164	2	CAO48250 unnamed protein product [Vitis vinifera]	9e-35
SGN-U216863	LE1H18	-3.66677	-1.84643	-1.74437	2	XP_002517375 Auxin-induced protein 5NG4, putative [Ricinus communis]	2e-120
SGN-U224004	LE32A12	-3.49708	-2.05537	-1.79957	2	CAA78386 protein 1 [Petunia x hybrida]	4e-97
SGN-U213084	LE32L12	5.10567	1.44084	1.12618	2	ABY55855 S-adenosylmethionine decarboxylase 2 [Solanum lycopersicum]	1e-197
SGN-U218536	LE17M23	3.36292	1.4933	1.88059	2	ABA40436 serine/threonine protein kinase SAPK8-like protein [Solanum tuberosum]	6e-187
SGN-U221254	LE15J06	-2.99644	-1.18485	-1.26465	2	P93236 RecName: Full=Zeaxanthin epoxidase, chloroplastic; Flags: Precursor	9e-123
SGN-U230897	LE9H16	2.04582	-1.04946	-0.690322	2	CAO17747 unnamed protein product [Vitis vinifera]	5e-73
SGN-U225900	LE17P11	3.03728	0.963382	1.0761	2	DAA00287.1 TPA: TPA_exp: putative phytosulfokine peptide precursor [Lycopersicon esculentum]	6e-30
SGN-U214090	LE19E10	3.23154	1.68297	1.39175	2	Q8H9B6 RecName: Full=Caffeoyl-CoA O-methyltransferase; AltName: Full=Trans-caffeoyl-CoA 3-O-methyltransferase; Short=CCoAOMT; Short=CCoAMT	2e-135
SGN-U213929	LE3B21	3.32753	1.69566	1.9216	2	ABB55386 glucose-6-phosphate 1-dehydrogenase cytoplasmic isoform-like [Solanum tuberosum]	2e-298
SGN-U217614	LE31I05	2.79201	0.544707	1.15293	3	XP_002533270 conserved hypothetical protein [Ricinus communis]	1e-102
SGN-U226874	LE29C05	-4.71281	-1.64223	-2.81297	3	XP_002519607 serine-threonine protein kinase, plant-type, putative [Ricinus communis]	4e-125
SGN-U215206	LE3G08	4.33175	1.81999	2.25798	3	XP_002321354 predicted protein [Populus trichocarpa]	1e-156
SGN-U232422	LE1G05	-0.456836	2.28073	2.7248	3	XP_002510932 21 kDa protein precursor, putative [Ricinus communis]	6e-15
SGN-U223556	LE12O08	0.120822	2.68415	2.38877	3	AAA16513 alpha amylase precursor	9e-82
SGN-U213366	LE33D03	-0.399362	-2.18784	-1.91375	3	AAT37498 GDP-mannose pyrophosphorylase [Lycopersicon esculentum]	3e-205
SGN-U214604	LE29N22	-0.618879	2.56005	1.46439	3	CAO62449 unnamed protein product [Vitis vinifera]	6e-152
SGN-U214603	LE2M10	-0.037327	2.18978	1.13704	3	CAN65170 hypothetical protein [Vitis vinifera]	6e-139
SGN-U214217	LE3F10	1.5118	3.91384	4.05442	3	AAF73104 whitefly-induced gp91-phox [Lycopersicon esculentum]	0
SGN-U214219	LE11N06	1.57706	3.77699	3.98686	3	BAC56865 respiratory burst oxidase homolog [Nicotiana benthamiana]	3e-22
SGN-U222937	LE25O19	-3.04299	-0.736234	-1.33751	3	ABC69711 auxin response factor 2 [Lycopersicon esculentum]	7e-102
SGN-U214475	LE1I14	-2.25379	-0.928667	0.231784	3	ABB86272 unknown [Solanum tuberosum]	1e-55
SGN-U217204	LE31K16	4.91735	3.0358	2.59498	3	XP_002336619 predicted protein [Populus trichocarpa]	2e-35
SGN-U216449	LE18O22	2.26903	0.612016	0.777376	3	XP_002278313 PREDICTED: similar to PDR8/PEN3 (PLEIOTROPIC DRUG RESISTANCE8); ATPase, coupled to transmembrane movement of substances / cadmium ion transmembrane transporter [Vitis vinifera]	0
SGN-U228100	LE6H23	3.09199	1.17859	1.68897	3	CAC81350 hexokinase [Solanum lycopersicum]	5e-89
SGN-U225323	LE22F08	-4.35187	-3.01513	-2.51846	3	XP_002271510 PREDICTED: hypothetical protein [Vitis vinifera]	8e-150
SGN-U216427	LE19I12	2.63062	1.17256	1.06912	3	NP_175778 RPT1A (REGULATORY PARTICLE TRIPLE-A 1A); ATPase [Arabidopsis thaliana]	1e-240
SGN-U217444	LE29D12	2.33431	0.374703	0.914282	4	XP_002281818 PREDICTED: hypothetical protein [Vitis vinifera]	4e-126
SGN-U216729	LE33A21	-3.07381	-1.62193	-1.96955	4	XP_002278191 PREDICTED: hypothetical protein [Vitis vinifera]	2e-189
SGN-U233310	LE8I11	5.66692	3.29751	3.41098	4	XP_002526153 conserved hypothetical protein [Ricinus communis]	2e-14
SGN-U214038	LE32L01	4.52925	0.910707	-0.113579	4	AAG49032 ripening regulated protein DDTFR18 [Lycopersicon esculentum]	1e-94
SGN-U214039	LE9N08	3.68237	0.711417	0.259093	4	AAG49032 ripening regulated protein DDTFR18 [Lycopersicon esculentum]	1e-248
SGN-U217460	LE1E15	-2.96862	-5.12212	-4.68255	4	XP_002285308 PREDICTED: hypothetical protein [Vitis vinifera]	2e-119
SGN-U223588	LE32N23	-1.66555	-3.56101	-3.82311	4	XP_002281702 PREDICTED: hypothetical protein [Vitis vinifera]	3e-46
SGN-U214888	LE21F02	-2.33343	-1.21715	-1.48461	5	XP_002267025 PREDICTED: hypothetical protein isoform 1 [Vitis vinifera]	1e-287
SGN-U226034	LE1F07	-4.81892	-3.12994	-2.29841	5	CAO65252 unnamed protein product [Vitis vinifera]	5e-60
SGN-U214425	LE22G07	-2.83891	-0.386171	-0.148365	5	AAG49031 ripening regulated protein DDTFR10/A [Lycopersicon esculentum]	2e-106
SGN-U216264	LE27M04	-0.0146897	-2.76062	-2.47003	5	AAN03471 unknown protein [Glycine max]	2e-25
SGN-U216139	LE25H06	0.389283	3.83879	2.61251	6	XP_002280469 PREDICTED: hypothetical protein [Vitis vinifera]	7e-72
SGN-U215225	LE19N05	3.66271	1.08236	1.4131	6	CAO41425 unnamed protein product [Vitis vinifera]	8e-186
SGN-U218236	LE4C24	2.93034	1.43514	0.892321	6	XP_002284547 PREDICTED: hypothetical protein [Vitis vinifera]	8e-73
SGN-U222263	LE28K07	0.378831	2.13287	1.94085	6	XP_002308642 beta-ketoacyl-coa synthase family protein [Populus trichocarpa]	1e-80
SGN-U229836	LE1G20	1.0868	3.08339	2.92703	6	Q2HXK9 RecName: Full=Respiratory burst oxidase homolog protein D; AltName: Full=NADPH oxidase RBOHD; AltName: Full=StRBOHD	1e-42
SGN-U213659	LE12D18	2.81928	1.1881	0.631518	6	AAM33098 TDR4 transcription factor [Lycopersicon esculentum]	1e-134
SGN-U216369	LE15G08	3.64774	2.19017	2.39293	6	AAM47025 nam-like protein 1 [Petunia x hybrida]	6e-141
SGN-U221851	LE33H19	0.292606	2.02734	2.22476	6	XP_002521309 IAA-amino acid hydrolase ILR1 precursor, putative [Ricinus communis]	2e-119
SGN-U213206	LE4J09	4.6911	2.85926	2.6979	6	AAR17080 heat shock protein 70-3 [Nicotiana tabacum]	0
SGN-U215099	LE19K21	2.90777	1.13944	1.38212	6	ABK21362 unknown [Picea sitchensis]	9e-87
SGN-U214783	LE24P03	3.00314	1.26155	1.03683	7	AAZ39649 cytochrome P450 NADPH-reductase [Petunia x hybrida]	3e-276
SGN-U223072	LE12N09	3.71164	1.46098	1.99717	7	CAN80416 hypothetical protein [Vitis vinifera]	5e-40
SGN-U220798	LE33F10	-2.22267	-0.700979	-1.02698	7	CAO65209 unnamed protein product [Vitis vinifera]	5e-81
SGN-U231632	LE18K23	-0.199387	2.60146	2.63167	7	AAB80714 phosphoenolpyruvate carboxylase 1 [Gossypium hirsutum]	2e-69
SGN-U226314	LE29C07	2.11953	3.0171	2.61106	7	AAS86762 protein phosphatase 2C [Lycopersicon esculentum]	7e-54
SGN-U222883	LE8P18	-0.410579	-2.3113	-2.14664	7	XP_002533551 ubiquitin ligase protein cop1, putative [Ricinus communis]	1e-91
SGN-U222809	LE16I06	0.341965	2.50357	2.29301	7	ABD72959 GRAS2 [Solanum lycopersicum]	5e-92
SGN-U226206	LE20P17	0.458547	3.06684	2.48545	7	ABD72959 GRAS2 [Solanum lycopersicum]	3e-106
SGN-U215373	LE28P20	-2.81758	1.3075	1.36228	7	AAA53547 polygalacturonase inhibitor protein	2e-186
SGN-U232551	LE23P04	-1.84597	-5.33952	-4.44646	8	AAX20042 proline-rich protein [Capsicum annuum]	9e-28
SGN-U213589	LE1L17	-1.40061	-4.65031	-3.9489	8	AAX20042 proline-rich protein [Capsicum annuum]	1e-27
SGN-U212566	LE4E24	-2.55844	-1.82238	-1.8332	8	BAA20076 water channel protein [Nicotiana excelsior]	1e-158
SGN-U230445	LE16P06	1.15138	3.03567	2.79028	8	CAO44287 unnamed protein product [Vitis vinifera]	9e-13
SGN-U221674	LE12I20	2.74931	1.10779	0.899333	8	Q9SM50 RecName: Full=Transcription factor HY5; AltName: Full=LeHY5; AltName: Full=tHY5	4e-54
SGN-U228697	LE8H15	-0.00197477	-2.44047	-2.48079	8	ACM89555 ERECTA [Glycine max]	5e-17
SGN-U216222	LE32K12	2.30204	0.180383	0.29875	8	ACU13748 unknown [Glycine max]	1e-20
SGN-U228079	LE33I18	-2.22553	-3.89849	-3.77095	8	XP_002517964 Indole-3-acetic acid-amido synthetase GH3.5, putative [Ricinus communis]	2e-66
SGN-U213588	LE32L07	-0.983128	-5.39351	-4.45802	8	AAX20042 proline-rich protein [Capsicum annuum]	5e-34
SGN-U216898	LE18G07	-3.36236	0.05249	-1.50854	8	ABY60887 carotenoid cleavage dioxygenase 4 [Osmanthus fragrans]	1e-232
SGN-U215067	LE33A07	-2.94695	-1.14537	0.214563	8	ABV90875 inositol-1,4,5-triphosphate-5-phosphatase [Solanum lycopersicum]	5e-297
SGN-U223135	LE23N09	4.1576	0.572183	1.06593	8	AAK84008 beta-amylase PCT-BMYI [Solanum tuberosum]	2e-130
SGN-U222634	LE23L09	-2.97698	0.190672	0.803647	8	XP_002303534 predicted protein [Populus trichocarpa]	3e-112
SGN-U240073	LE18C21	-2.35209	0.0792732	0.65448	8	XP_002303534 predicted protein [Populus trichocarpa]	7e-13
SGN-U212850	LE12D16	-1.01624	6.02873	5.58324	9	ACN97181 peroxidase [Populus trichocarpa]	3e-136
SGN-U213516	LE2C15	-0.401722	-3.03396	-3.48144	9	AAW80918 putative plasma membrane intrinsic protein [Astragalus membranaceus]	7e-141
SGN-U234976	LE18E12	2.39946	1.08536	0.993428	9	CAO68917 unnamed protein product [Vitis vinifera]	1e-62
SGN-U212825	LE32P10	3.37388	0.678528	0.880363	9	P26300 RecName: Full=Enolase; AltName: Full=2-phosphoglycerate dehydratase; AltName: Full=2-phospho-D-glycerate hydro-lyase	3e-254
SGN-U221154	LE12B09	3.70036	0.760562	0.790525	9	ACY71071 heat stress transcription factor A3 [Solanum lycopersicum]	9e-155
SGN-U219451	LE11O19	2.14227	0.407184	0.0393911	9	ACY71071 heat stress transcription factor A3 [Solanum lycopersicum]	3e-71
SGN-U216439	LE31M14	-2.34143	-0.959651	-0.7073	9	XP_002275792 PREDICTED: hypothetical protein [Vitis vinifera]	8e-70
SGN-U218393	LE24P08	2.28167	1.85352	1.8489	9	XP_002315847 predicted protein [Populus trichocarpa]	9e-81
SGN-U215820	LE16O12	3.58074	1.34232	1.25001	9	AAT40109 putative UDP-glucuronate decarboxylase 3 [Nicotiana tabacum]	3e-218
SGN-U227893	LE4C14	0.547913	-3.35435	-3.25892	9	CAN68223 hypothetical protein [Vitis vinifera]	3e-107
SGN-U212799	LE21F11	2.40962	1.08588	1.29495	9	P10967 RecName: Full=1-aminocyclopropane-1-carboxylate oxidase homolog; AltName: Full=Protein E8	5e-97
SGN-U212831	LE29B06	-2.29056	0.14012	-0.140466	9	CAO68804 unnamed protein product [Vitis vinifera]	4e-151
SGN-U213895	LE5J12	-2.61122	-0.673326	-1.12265	9	AAS92268 early light inducible protein [Lycopersicon esculentum]	2e-58
SGN-U227342	LE12A12	-2.59488	-1.09828	-1.19985	10	CAO45128 unnamed protein product [Vitis vinifera]	5e-49
SGN-U221950	LE1J21	-1.37284	-2.14915	-2.16552	10	XP_002276338 PREDICTED: hypothetical protein [Vitis vinifera]	2e-73
SGN-U217502	LE5M11	4.25577	2.29457	2.36972	10	AAG43277 delta 8-sphingolipid desaturase [Borago officinalis]	9e-139
SGN-U217123	LE19O17	-2.13979	-4.03913	-4.25638	10	BAF46296 cytochrome P450 [Ipomoea nil]	9e-164
SGN-U220069	LE30N22	3.61598	5.71666	5.225	10	XP_002322599 predicted protein [Populus trichocarpa]	2e-16
SGN-U216310	LE32O16	2.3872	1.04835	0.637723	10	CAN82905 hypothetical protein [Vitis vinifera]	9e-85
SGN-U218835	LE30D13	-2.04005	-0.522841	-0.66152	11	ABZ89179 hypothetical protein 46C02.5 [Coffea canephora]	4e-66
SGN-U219296	LE32B21	-3.91748	3.7072	3.81704	11	AAF72100 ELI3 [Lycopersicon esculentum]	1e-48
SGN-U217447	LE32C20	-0.637747	-2.69039	-3.18294	11	XP_002532420 acyltransferase, putative [Ricinus communis]	3e-83
SGN-U223737	LE28N07	2.73821	0.0549139	0.0761399	11	AAB41742 aldehyde oxidase 1 homolog [Lycopersicon esculentum]	1e-31
SGN-U217392	LE8N08	-3.64691	-1.83845	-1.68221	12	XP_002284853 PREDICTED: hypothetical protein [Vitis vinifera]	5e-163
SGN-U225125	LE18J02	-2.62404	-1.00847	-1.58749	12	XP_002524406 serine/threonine protein kinase, putative [Ricinus communis]	3e-93
SGN-U219208	LE5F19	-2.1213	-1.2009	-1.22544	12	CAO68380 unnamed protein product [Vitis vinifera]	3e-34
SGN-U216914	LE8B08	-2.21473	-0.950947	-0.08597	12	CAO46358 unnamed protein product [Vitis vinifera]	4e-165
SGN-U216715	LE21O21	-4.465	-1.90349	-1.56515	12	CAA09420 tomato invertase inhibitor [Solanum lycopersicum]	1e-82
SGN-U215136	LE27E09	-2.18336	-0.09953	0.0733192	?	AAM12787 putative anthocyanidine rhamnosyl-transferase [Capsicum annuum]	9e-115
SGN-U214200	LE25H09	-0.348124	-2.52994	-3.30183	?	AAA81891 epoxide hydrolase	5e-170
SGN-U214192	LE10J24	3.66202	0.457074	0.562445	?	ABV21586 fatty acid desaturase [Capsicum annuum]	1e-164
