# Supplementary material for: Differential Modulation of Photosynthesis, Signaling, and Transcriptional Regulation between Tolerant and Sensitive Tomato Genotypes under Cold Stress
Source: PLoS One. 2012 Nov 30;7(11):e50785. doi: 10.1371/journal.pone.0050785 (PMC3511270; doi:10.1371/journal.pone.0050785)
Supplement: Table S5 — Significantly enriched GO biological process terms among the up- and down-regulated genes in the three tomato genotypes under cold stress. (XLS) [file pone.0050785.s009.xls]

## Sheet: Sheet1
Table S5. Significantly enriched GO biological process terms among the up- and down-regulated genes in the three tomato genotypes under cold stress.
The analysis was performed using the Tomato Functional Genomics Database with a P value cutoff of less than 0.01 [32]. NS, no significant.
Gene Ontology term	Cluster frequency LA1777	Cluster frequency LA3969	Cluster frequency LA4024	Genome frequency of use
Up-regulated
response to stimulus	274 out of 864 genes, 31.7%	250 out of 770 genes, 32.5%	243 out of 800 genes, 30.4%	2649 out of 12672 genes, 20.9%
response to stress	200 out of 864 genes, 23.1%	187 out of 770 genes, 24.3%	185 out of 800 genes, 23.1%	1778 out of 12672 genes, 14.0%
response to chemical stimulus	168 out of 864 genes, 19.4%	144 out of 770 genes, 18.7%	145 out of 800 genes, 18.1%	1510 out of 12672 genes, 11.9%
cell communication	103 out of 864 genes, 11.9%	NS	NS	992 out of 12672 genes, 7.8%
response to endogenous stimulus	102 out of 864 genes, 11.8%	92 out of 770 genes, 11.9%	86 out of 800 genes, 10.8%	830 out of 12672 genes, 6.5%
signal transduction	99 out of 864 genes, 11.5%	NS	NS	929 out of 12672 genes, 7.3%
response to hormone stimulus	91 out of 864 genes, 10.5%	82 out of 770 genes, 10.6%	75 out of 800 genes, 9.4%	771 out of 12672 genes, 6.1%
defense response	89 out of 864 genes, 10.3%	85 out of 770 genes, 11.0%	87 out of 800 genes, 10.9%	648 out of 12672 genes, 5.1%
intracellular signaling cascade	85 out of 864 genes, 9.8%	67 out of 770 genes, 8.7%	NS	743 out of 12672 genes, 5.9%
response to biotic stimulus	81 out of 864 genes, 9.4%	83 out of 770 genes, 10.8%	81 out of 800 genes, 10.1%	585 out of 12672 genes, 4.6%
carboxylic acid metabolic process	77 out of 864 genes, 8.9%	NS	NS	774 out of 12672 genes, 6.1%
organic acid metabolic process	77 out of 864 genes, 8.9%	NS	NS	776 out of 12672 genes, 6.1%
cellular amino acid and derivative metabolic process	71 out of 864 genes, 8.2%	NS	NS	647 out of 12672 genes, 5.1%
hormone-mediated signaling	62 out of 864 genes, 7.2%	54 out of 770 genes, 7.0%	47 out of 800 genes, 5.9%	446 out of 12672 genes, 3.5%
response to other organism	58 out of 864 genes, 6.7%	64 out of 770 genes, 8.3%	64 out of 800 genes, 8.0%	510 out of 12672 genes, 4.0%
response to external stimulus	54 out of 864 genes, 6.2%	59 out of 770 genes, 7.7%	54 out of 800 genes, 6.8%	459 out of 12672 genes, 3.6%
amino acid derivative metabolic process	53 out of 864 genes, 6.1%	46 out of 770 genes, 6.0%	40 out of 800 genes, 5.0%	352 out of 12672 genes, 2.8%
secondary metabolic process	51 out of 864 genes, 5.9%	NS	NS	467 out of 12672 genes, 3.7%
amino acid derivative biosynthetic process	48 out of 864 genes, 5.6%	40 out of 770 genes, 5.2%	36 out of 800 genes, 4.5%	259 out of 12672 genes, 2.0%
cellular aromatic compound metabolic process	45 out of 864 genes, 5.2%	NS	NS	381 out of 12672 genes, 3.0%
response to wounding	40 out of 864 genes, 4.6%	43 out of 770 genes, 5.6%	38 out of 800 genes, 4.8%	227 out of 12672 genes, 1.8%
aromatic compound biosynthetic process	34 out of 864 genes, 3.9%	27 out of 770 genes, 3.5%	NS	216 out of 12672 genes, 1.7%
response to organic substance	34 out of 864 genes, 3.9%	33 out of 770 genes, 4.3%	29 out of 800 genes, 3.6%	203 out of 12672 genes, 1.6%
response to carbohydrate stimulus	33 out of 864 genes, 3.8%	33 out of 770 genes, 4.3%	29 out of 800 genes, 3.6%	161 out of 12672 genes, 1.3%
response to oxidative stress	33 out of 864 genes, 3.8%	NS	36 out of 800 genes, 4.5%	269 out of 12672 genes, 2.1%
immune response	31 out of 864 genes, 3.6%	31 out of 770 genes, 4.0%	NS	250 out of 12672 genes, 2.0%
innate immune response	31 out of 864 genes, 3.6%	31 out of 770 genes, 4.0%	29 out of 800 genes, 3.6%	229 out of 12672 genes, 1.8%
regulation of response to stimulus	30 out of 864 genes, 3.5%	25 out of 770 genes, 3.2%	22 out of 800 genes, 2.8%	147 out of 12672 genes, 1.2%
phenylpropanoid metabolic process	29 out of 864 genes, 3.4%	26 out of 770 genes, 3.4%	NS	209 out of 12672 genes, 1.6%
phenylpropanoid biosynthetic process	27 out of 864 genes, 3.1%	23 out of 770 genes, 3.0%	NS	154 out of 12672 genes, 1.2%
auxin mediated signaling pathway	26 out of 864 genes, 3.0%	27 out of 770 genes, 3.5%	24 out of 800 genes, 3.0%	176 out of 12672 genes, 1.4%
response to chitin	25 out of 864 genes, 2.9%	28 out of 770 genes, 3.6%	25 out of 800 genes, 3.1%	99 out of 12672 genes, 0.8%
defense response, incompatible interaction	21 out of 864 genes, 2.4%	20 out of 770 genes, 2.6%	19 out of 800 genes, 2.4%	133 out of 12672 genes, 1.0%
flavonoid biosynthetic process	21 out of 864 genes, 2.4%	NS	NS	107 out of 12672 genes, 0.8%
flavonoid metabolic process	21 out of 864 genes, 2.4%	NS	NS	120 out of 12672 genes, 0.9%
response to fungus	19 out of 864 genes, 2.2%	22 out of 770 genes, 2.9%	23 out of 800 genes, 2.9%	109 out of 12672 genes, 0.9%
response to UV	19 out of 864 genes, 2.2%	NS	NS	117 out of 12672 genes, 0.9%
response to UV-B	18 out of 864 genes, 2.1%	NS	15 out of 800 genes, 1.9%	82 out of 12672 genes, 0.6%
negative regulation of response to stimulus	16 out of 864 genes, 1.9%	15 out of 770 genes, 1.9%	NS	82 out of 12672 genes, 0.6%
biogenic amine metabolic process	15 out of 864 genes, 1.7%	12 out of 770 genes, 1.6%	13 out of 800 genes, 1.6%	65 out of 12672 genes, 0.5%
negative regulation of cell communication	14 out of 864 genes, 1.6%	15 out of 770 genes, 1.9%	12 out of 800 genes, 1.5%	65 out of 12672 genes, 0.5%
negative regulation of signal transduction	14 out of 864 genes, 1.6%	15 out of 770 genes, 1.9%	12 out of 800 genes, 1.5%	65 out of 12672 genes, 0.5%
polyamine metabolic process	14 out of 864 genes, 1.6%	11 out of 770 genes, 1.4%	11 out of 800 genes, 1.4%	43 out of 12672 genes, 0.3%
regulation of abscisic acid mediated signaling	13 out of 864 genes, 1.5%	14 out of 770 genes, 1.8%	12 out of 800 genes, 1.5%	43 out of 12672 genes, 0.3%
biogenic amine biosynthetic process	12 out of 864 genes, 1.4%	NS	NS	48 out of 12672 genes, 0.4%
negative regulation of abscisic acid mediated signaling	12 out of 864 genes, 1.4%	14 out of 770 genes, 1.8%	12 out of 800 genes, 1.5%	36 out of 12672 genes, 0.3%
polyamine biosynthetic process	11 out of 864 genes, 1.3%	NS	NS	35 out of 12672 genes, 0.3%
positive regulation of response to stimulus	10 out of 864 genes, 1.2%	NS	NS	40 out of 12672 genes, 0.3%
oxylipin biosynthetic process	9 out of 864 genes, 1.0%	12 out of 770 genes, 1.6%	10 out of 800 genes, 1.2%	39 out of 12672 genes, 0.3%
spermidine biosynthetic process	9 out of 864 genes, 1.0%	NS	NS	30 out of 12672 genes, 0.2%
spermidine metabolic process	9 out of 864 genes, 1.0%	NS	NS	30 out of 12672 genes, 0.2%
jasmonic acid biosynthetic process	8 out of 864 genes, 0.9%	10 out of 770 genes, 1.3%	9 out of 800 genes, 1.1%	22 out of 12672 genes, 0.2%
jasmonic acid metabolic process	8 out of 864 genes, 0.9%	10 out of 770 genes, 1.3%	9 out of 800 genes, 1.1%	25 out of 12672 genes, 0.2%
amino sugar catabolic process	7 out of 864 genes, 0.8%	7 out of 770 genes, 0.9%	7 out of 800 genes, 0.9%	17 out of 12672 genes, 0.1%
amino sugar metabolic process	7 out of 864 genes, 0.8%	7 out of 770 genes, 0.9%	7 out of 800 genes, 0.9%	18 out of 12672 genes, 0.1%
arginine metabolic process	7 out of 864 genes, 0.8%	NS	NS	20 out of 12672 genes, 0.2%
brassinosteroid metabolic process	7 out of 864 genes, 0.8%	NS	NS	24 out of 12672 genes, 0.2%
chitin catabolic process	7 out of 864 genes, 0.8%	7 out of 770 genes, 0.9%	7 out of 800 genes, 0.9%	17 out of 12672 genes, 0.1%
chitin metabolic process	7 out of 864 genes, 0.8%	7 out of 770 genes, 0.9%	7 out of 800 genes, 0.9%	17 out of 12672 genes, 0.1%
glucosamine catabolic process	7 out of 864 genes, 0.8%	7 out of 770 genes, 0.9%	7 out of 800 genes, 0.9%	17 out of 12672 genes, 0.1%
glucosamine metabolic process	7 out of 864 genes, 0.8%	7 out of 770 genes, 0.9%	7 out of 800 genes, 0.9%	18 out of 12672 genes, 0.1%
N-acetylglucosamine catabolic process	7 out of 864 genes, 0.8%	7 out of 770 genes, 0.9%	7 out of 800 genes, 0.9%	17 out of 12672 genes, 0.1%
N-acetylglucosamine metabolic process	7 out of 864 genes, 0.8%	7 out of 770 genes, 0.9%	7 out of 800 genes, 0.9%	18 out of 12672 genes, 0.1%
phytosteroid metabolic process	7 out of 864 genes, 0.8%	NS	NS	24 out of 12672 genes, 0.2%
arginine catabolic process	6 out of 864 genes, 0.7%	NS	NS	10 out of 12672 genes, 0.1%
flavonol biosynthetic process	6 out of 864 genes, 0.7%	NS	NS	15 out of 12672 genes, 0.1%
flavonol metabolic process	6 out of 864 genes, 0.7%	NS	NS	15 out of 12672 genes, 0.1%
glutamine family amino acid catabolic process	6 out of 864 genes, 0.7%	NS	NS	18 out of 12672 genes, 0.1%
putrescine biosynthetic process	6 out of 864 genes, 0.7%	NS	5 out of 800 genes, 0.6%	11 out of 12672 genes, 0.1%
putrescine metabolic process	6 out of 864 genes, 0.7%	NS	5 out of 800 genes, 0.6%	11 out of 12672 genes, 0.1%
positive regulation of gibberellic acid mediated signaling	4 out of 864 genes, 0.5%	NS	NS	7 out of 12672 genes, 0.1%
raffinose family oligosaccharide biosynthetic process	4 out of 864 genes, 0.5%	NS	NS	7 out of 12672 genes, 0.1%
ribosome assembly	4 out of 864 genes, 0.5%	4 out of 770 genes, 0.5%	4 out of 800 genes, 0.5%	7 out of 12672 genes, 0.1%
defense response to bacterium	NS	31 out of 770 genes, 4.0%	32 out of 800 genes, 4.0%	271 out of 12672 genes, 2.1%
immune system process	NS	31 out of 770 genes, 4.0%	NS	268 out of 12672 genes, 2.1%
jasmonic acid and ethylene-dependent systemic resistance	NS	10 out of 770 genes, 1.3%	9 out of 800 genes, 1.1%	38 out of 12672 genes, 0.3%
multi-organism process	NS	69 out of 770 genes, 9.0%	67 out of 800 genes, 8.4%	631 out of 12672 genes, 5.0%
oxylipin metabolic process	NS	12 out of 770 genes, 1.6%	10 out of 800 genes, 1.2%	42 out of 12672 genes, 0.3%
regulation of cell communication	NS	19 out of 770 genes, 2.5%	NS	134 out of 12672 genes, 1.1%
regulation of gene expression	NS	102 out of 770 genes, 13.2%	NS	1226 out of 12672 genes, 9.7%
regulation of macromolecule biosynthetic process	NS	99 out of 770 genes, 12.9%	NS	1197 out of 12672 genes, 9.4%
regulation of nucleobase, nucleoside, nucleotide and nucleic acid metabolic process		99 out of 770 genes, 12.9%	NS	1155 out of 12672 genes, 9.1%
regulation of circadian rhythm	NS	NS	5 out of 800 genes, 0.6%	11 out of 12672 genes, 0.1%
regulation of defense response to virus by host	NS	NS	3 out of 800 genes, 0.4%	3 out of 12672 genes, 0.0%
regulation of signal transduction	NS	19 out of 770 genes, 2.5%	NS	133 out of 12672 genes, 1.0%
regulation of transcription	NS	99 out of 770 genes, 12.9%	NS	1140 out of 12672 genes, 9.0%
response to abiotic stimulus	94 out of 864 genes, 10.9%	93 out of 770 genes, 12.1%	NS	962 out of 12672 genes, 7.6%
response to abscisic acid stimulus	36 out of 864 genes, 4.2%	NS	NS	264 out of 12672 genes, 2.1%
response to auxin stimulus	37 out of 864 genes, 4.3%	42 out of 770 genes, 5.5%	37 out of 800 genes, 4.6%	312 out of 12672 genes, 2.5%
response to bacterium	NS	34 out of 770 genes, 4.4%	NS	311 out of 12672 genes, 2.5%
response to heat	NS	23 out of 770 genes, 3.0%	NS	123 out of 12672 genes, 1.0%
response to jasmonic acid stimulus	NS	22 out of 770 genes, 2.9%	22 out of 800 genes, 2.8%	165 out of 12672 genes, 1.3%
response to osmotic stress	NS	37 out of 770 genes, 4.8%	NS	344 out of 12672 genes, 2.7%
response to temperature stimulus	NS	36 out of 770 genes, 4.7%	NS	334 out of 12672 genes, 2.6%
transcription	NS	79 out of 770 genes, 10.3%	NS	867 out of 12672 genes, 6.8%
temperature compensation of the circadian clock	NS	NS	4 out of 800 genes, 0.5%	6 out of 12672 genes, 0.0%
Down-regulated
metabolic process	409 out of 749 genes, 54.6%	368 out of 686 genes, 53.6%	NS	5917 out of 12672 genes, 46.7%
response to abiotic stimulus	87 out of 749 genes, 11.6%	NS	NS	962 out of 12672 genes, 7.6%
response to endogenous stimulus	73 out of 749 genes, 9.7%	NS	NS	830 out of 12672 genes, 6.5%
response to hormone stimulus	72 out of 749 genes, 9.6%	NS	NS	771 out of 12672 genes, 6.1%
photosynthesis	62 out of 749 genes, 8.3%	70 out of 686 genes, 10.2%	72 out of 723 genes, 10.0%	196 out of 12672 genes, 1.5%
generation of precursor metabolites and energy	53 out of 749 genes, 7.1%	46 out of 686 genes, 6.7%	NS	370 out of 12672 genes, 2.9%
response to light stimulus	47 out of 749 genes, 6.3%	39 out of 686 genes, 5.7%	39 out of 723 genes, 5.4%	390 out of 12672 genes, 3.1%
response to radiation	47 out of 749 genes, 6.3%	NS	NS	401 out of 12672 genes, 3.2%
secondary metabolic process	46 out of 749 genes, 6.1%	43 out of 686 genes, 6.3%	49 out of 723 genes, 6.8%	467 out of 12672 genes, 3.7%
protein-chromophore linkage	39 out of 749 genes, 5.2%	40 out of 686 genes, 5.8%	39 out of 723 genes, 5.4%	80 out of 12672 genes, 0.6%
photosynthesis, light reaction	37 out of 749 genes, 4.9%	42 out of 686 genes, 6.1%	41 out of 723 genes, 5.7%	76 out of 12672 genes, 0.6%
response to auxin stimulus	35 out of 749 genes, 4.7%	NS	NS	312 out of 12672 genes, 2.5%
photosynthesis, light harvesting	31 out of 749 genes, 4.1%	33 out of 686 genes, 4.8%	32 out of 723 genes, 4.4%	47 out of 12672 genes, 0.4%
pigment metabolic process	29 out of 749 genes, 3.9%	33 out of 686 genes, 4.8%	32 out of 723 genes, 4.4%	187 out of 12672 genes, 1.5%
pigment biosynthetic process	26 out of 749 genes, 3.5%	26 out of 686 genes, 3.8%	26 out of 723 genes, 3.6%	158 out of 12672 genes, 1.2%
carboxylic acid biosynthetic process	25 out of 749 genes, 3.3%	NS	NS	208 out of 12672 genes, 1.6%
organic acid biosynthetic process	25 out of 749 genes, 3.3%	NS	NS	208 out of 12672 genes, 1.6%
cofactor biosynthetic process	23 out of 749 genes, 3.1%	21 out of 686 genes, 3.1%	NS	144 out of 12672 genes, 1.1%
response to water deprivation	23 out of 749 genes, 3.1%	NS	NS	185 out of 12672 genes, 1.5%
tetrapyrrole metabolic process	22 out of 749 genes, 2.9%	16 out of 686 genes, 2.3%	18 out of 723 genes, 2.5%	78 out of 12672 genes, 0.6%
response to blue light	19 out of 749 genes, 2.5%	16 out of 686 genes, 2.3%	15 out of 723 genes, 2.1%	59 out of 12672 genes, 0.5%
chlorophyll biosynthetic process	18 out of 749 genes, 2.4%	17 out of 686 genes, 2.5%	16 out of 723 genes, 2.2%	49 out of 12672 genes, 0.4%
chlorophyll metabolic process	18 out of 749 genes, 2.4%	20 out of 686 genes, 2.9%	18 out of 723 genes, 2.5%	61 out of 12672 genes, 0.5%
porphyrin biosynthetic process	18 out of 749 genes, 2.4%	17 out of 686 genes, 2.5%	16 out of 723 genes, 2.2%	60 out of 12672 genes, 0.5%
porphyrin metabolic process	18 out of 749 genes, 2.4%	20 out of 686 genes, 2.9%	18 out of 723 genes, 2.5%	76 out of 12672 genes, 0.6%
steroid metabolic process	18 out of 749 genes, 2.4%	17 out of 686 genes, 2.5%	12 out of 723 genes, 1.7%	66 out of 12672 genes, 0.5%
tetrapyrrole biosynthetic process	18 out of 749 genes, 2.4%	20 out of 686 genes, 2.9%	16 out of 723 genes, 2.2%	62 out of 12672 genes, 0.5%
phototropism	15 out of 749 genes, 2.0%	12 out of 686 genes, 1.7%	11 out of 723 genes, 1.5%	38 out of 12672 genes, 0.3%
blue light signaling pathway	10 out of 749 genes, 1.3%	9 out of 686 genes, 1.3%	7 out of 723 genes, 1.0%	24 out of 12672 genes, 0.2%
stomatal movement	8 out of 749 genes, 1.1%	NS	NS	33 out of 12672 genes, 0.3%
lateral root morphogenesis	7 out of 749 genes, 0.9%	7 out of 686 genes, 1.0%	NS	23 out of 12672 genes, 0.2%
post-embryonic root morphogenesis	7 out of 749 genes, 0.9%	7 out of 686 genes, 1.0%	7 out of 723 genes, 1.0%	23 out of 12672 genes, 0.2%
chloroplast accumulation movement	5 out of 749 genes, 0.7%	NS	5 out of 723 genes, 0.7%	9 out of 12672 genes, 0.1%
chloroplast avoidance movement	5 out of 749 genes, 0.7%	NS	5 out of 723 genes, 0.7%	11 out of 12672 genes, 0.1%
lateral root formation	5 out of 749 genes, 0.7%	6 out of 686 genes, 0.9%	NS	12 out of 12672 genes, 0.1%
negative regulation of anion channel activity	5 out of 749 genes, 0.7%	NS	NS	11 out of 12672 genes, 0.1%
negative regulation of anion channel activity by blue light	5 out of 749 genes, 0.7%	NS	NS	11 out of 12672 genes, 0.1%
negative regulation of ion transmembrane transporter activity	5 out of 749 genes, 0.7%	NS	NS	11 out of 12672 genes, 0.1%
negative regulation of transport	5 out of 749 genes, 0.7%	NS	NS	12 out of 12672 genes, 0.1%
negative regulation of transporter activity	5 out of 749 genes, 0.7%	NS	NS	11 out of 12672 genes, 0.1%
negative regulation of ion transmembrane transporter activity	5 out of 749 genes, 0.7%	NS	NS	11 out of 12672 genes, 0.1%
regulation of ion transport	5 out of 749 genes, 0.7%	NS	NS	10 out of 12672 genes, 0.1%
regulation of proton transport	5 out of 749 genes, 0.7%	NS	NS	8 out of 12672 genes, 0.1%
amine transport	NS	7 out of 686 genes, 1.0%	7 out of 723 genes, 1.0%	27 out of 12672 genes, 0.2%
anion transport	NS	11 out of 686 genes, 1.6%	11 out of 723 genes, 1.5%	55 out of 12672 genes, 0.4%
amino acid derivative metabolic process	NS	NS	36 out of 723 genes, 5.0%	352 out of 12672 genes, 2.8%
auxin homeostasis	NS	NS	6 out of 723 genes, 0.8%	19 out of 12672 genes, 0.1%
auxin polar transport	NS	NS	7 out of 723 genes, 1.0%	25 out of 12672 genes, 0.2%
calcium ion homeostasis	NS	NS	6 out of 723 genes, 0.8%	20 out of 12672 genes, 0.2%
carbohydrate metabolic process	NS	NS	60 out of 723 genes, 8.3%	679 out of 12672 genes, 5.4%
carboxylic acid transport	NS	8 out of 686 genes, 1.2%	8 out of 723 genes, 1.1%	33 out of 12672 genes, 0.3%
cell plate formation	NS	NS	6 out of 723 genes, 0.8%	18 out of 12672 genes, 0.1%
cell plate formation involved in plant-type cell wall biogenesis	NS	NS	6 out of 723 genes, 0.8%	18 out of 12672 genes, 0.1%
cell wall organization	NS	32 out of 686 genes, 4.7%	34 out of 723 genes, 4.7%	254 out of 12672 genes, 2.0%
cellular calcium ion homeostasis	NS	NS	6 out of 723 genes, 0.8%	20 out of 12672 genes, 0.2%
cellular lipid metabolic process	NS	NS	49 out of 723 genes, 6.8%	520 out of 12672 genes, 4.1%
chloroplast relocation	NS	NS	5 out of 723 genes, 0.7%	14 out of 12672 genes, 0.1%
cofactor metabolic process	NS	30 out of 686 genes, 4.4%	31 out of 723 genes, 4.3%	282 out of 12672 genes, 2.2%
cytokinesis during cell cycle	NS	NS	8 out of 723 genes, 1.1%	28 out of 12672 genes, 0.2%
cytokinetic process	NS	NS	9 out of 723 genes, 1.2%	32 out of 12672 genes, 0.3%
establishment of plastid localization	NS	NS	5 out of 723 genes, 0.7%	14 out of 12672 genes, 0.1%
external encapsulating structure organization	NS	32 out of 686 genes, 4.7%	35 out of 723 genes, 4.8%	265 out of 12672 genes, 2.1%
heterocycle metabolic process	NS	26 out of 686 genes, 3.8%	NS	233 out of 12672 genes, 1.8%
inorganic anion transport	NS	10 out of 686 genes, 1.5%	NS	47 out of 12672 genes, 0.4%
nitrate transport	NS	6 out of 686 genes, 0.9%	NS	20 out of 12672 genes, 0.2%
organic acid transport	NS	8 out of 686 genes, 1.2%	8 out of 723 genes, 1.1%	33 out of 12672 genes, 0.3%
photosynthetic electron transport chain	NS	7 out of 686 genes, 1.0%	7 out of 723 genes, 1.0%	20 out of 12672 genes, 0.2%
photosynthetic electron transport in photosystem I	NS	4 out of 686 genes, 0.6%	4 out of 723 genes, 0.6%	7 out of 12672 genes, 0.1%
tropism	NS	7 out of 686 genes, 1.0%	17 out of 723 genes, 2.4%	67 out of 12672 genes, 0.5%
response to radiation	NS	40 out of 686 genes, 5.8%	39 out of 723 genes, 5.4%	401 out of 12672 genes, 3.2%
response to nematode	NS	16 out of 686 genes, 2.3%	15 out of 723 genes, 2.1%	66 out of 12672 genes, 0.5%
oxidation reduction	NS	NS	61 out of 723 genes, 8.4%	695 out of 12672 genes, 5.5%
para-aminobenzoic acid metabolic process	NS	NS	6 out of 723 genes, 0.8%	17 out of 12672 genes, 0.1%
plastid localization	NS	NS	5 out of 723 genes, 0.7%	14 out of 12672 genes, 0.1%
response to external stimulus	NS	NS	48 out of 723 genes, 6.6%	459 out of 12672 genes, 3.6%
root hair initiation	NS	NS	3 out of 723 genes, 0.4%	4 out of 12672 genes, 0.0%
ganglioside catabolic process	NS	NS	3 out of 723 genes, 0.4%	4 out of 12672 genes, 0.0%
ganglioside metabolic process	NS	NS	3 out of 723 genes, 0.4%	4 out of 12672 genes, 0.0%
generation of precursor metabolites and energy	NS	NS	50 out of 723 genes, 6.9%	370 out of 12672 genes, 2.9%
glucosinolate biosynthetic process	NS	NS	9 out of 723 genes, 1.2%	42 out of 12672 genes, 0.3%
glucosinolate metabolic process	NS	NS	10 out of 723 genes, 1.4%	52 out of 12672 genes, 0.4%
glycolipid catabolic process	NS	NS	3 out of 723 genes, 0.4%	4 out of 12672 genes, 0.0%
glycoside biosynthetic process	NS	NS	9 out of 723 genes, 1.2%	42 out of 12672 genes, 0.3%
glycoside metabolic process	NS	NS	10 out of 723 genes, 1.4%	52 out of 12672 genes, 0.4%
glycosinolate biosynthetic process	NS	NS	9 out of 723 genes, 1.2%	42 out of 12672 genes, 0.3%
glycosinolate metabolic process	NS	NS	10 out of 723 genes, 1.4%	52 out of 12672 genes, 0.4%
glycosphingolipid catabolic process	NS	NS	3 out of 723 genes, 0.4%	4 out of 12672 genes, 0.0%
glycosphingolipid metabolic process	NS	NS	3 out of 723 genes, 0.4%	4 out of 12672 genes, 0.0%
heterocycle metabolic process	NS	NS	29 out of 723 genes, 4.0%	233 out of 12672 genes, 1.8%
inorganic anion transport	NS	NS	10 out of 723 genes, 1.4%	47 out of 12672 genes, 0.4%
lateral root formation	NS	NS	5 out of 723 genes, 0.7%	12 out of 12672 genes, 0.1%
lateral root morphogenesis	NS	NS	7 out of 723 genes, 1.0%	23 out of 12672 genes, 0.2%
metabolic process	NS	NS	391 out of 723 genes, 54.1%	5917 out of 12672 genes, 46.7%
monocarboxylic acid metabolic process	NS	NS	35 out of 723 genes, 4.8%	344 out of 12672 genes, 2.7%
regulation of hormone levels	NS	NS	24 out of 723 genes, 3.3%	174 out of 12672 genes, 1.4%
regulation of proton transport	NS	NS	4 out of 723 genes, 0.6%	8 out of 12672 genes, 0.1%
