# Supplementary material for: Differential Modulation of Photosynthesis, Signaling, and Transcriptional Regulation between Tolerant and Sensitive Tomato Genotypes under Cold Stress
Source: PLoS One. 2012 Nov 30;7(11):e50785. doi: 10.1371/journal.pone.0050785 (PMC3511270; doi:10.1371/journal.pone.0050785)
Supplement: Table S7 — List of cold-responsive genes involved in photosynthesis in the three tomato genotypes. (XLS) [file pone.0050785.s011.xls]

## Sheet: Sheet1
Table S7. List of cold-responsive genes involved in photosynthesis in the three tomato genotypes.
Cold-responsive genes (q value<0.05 and Log2 ratio (cold stress/control) more than 2 or less than −2) involved in photosynthesis were categorized by MAPMAN software [34]. Positive and negative values indicate genes were up- and down-regulated by cold stress, respectively. Data are means of three independent biological replicates. ‘--’ represent the missing values. Unigen IDs marked with asterisk …
Unigene ID	LA1777	LA3969	LA4024	BinName	Description
SGN-U218913	-4.09564	-4.76813	-4.64846	PS.lightreaction.photosystem II.LHC-II	[1 ESTs aligned] arabidopsis/peptide: | Symbol: None | chlorophyll A-B binding protein / LHCII type I (LHB1B2), identical to GB:X64460 photosystem II type I chlorophyll a/b binding protein (Arabidopsis thaliana) GI:16364 | chr2:14529294-14530647 REVERSE | Aliases: None(evalue: 5e-56, score=215) genbank/nr: gi|30686051|ref|NP_850231.1| photosystem II type I chlorophyll a /b binding protein [Arabid…
SGN-U218907	-4.30213	--	-5.65606	PS.lightreaction.photosystem II.LHC-II	[79 ESTs aligned] arabidopsis/peptide: | Symbol: None | chlorophyll A-B binding protein 2, chloroplast / LHCII type I CAB-2 / CAB-140 (CAB2B), identical to SP:P04778 Chlorophyll A-B binding protein 2, chloroplast precursor (LHCII type I CAB-2) (CAB-140) (LHCP) {Arabidopsis thaliana} | chr1:10477989-10479032 FORWARD | Aliases: F1N18.3, F1N18_3(evalue: 2e-133, score=472) genbank/nr: gi|115819|sp|P0…
M14443	-2.33271	-2.40413	-3.18903	PS.lightreaction.photosystem II.LHC-II	[1 ESTs aligned] arabidopsis/peptide: | Symbol: None | chlorophyll A-B binding protein / LHCII type I (LHB1B1), identical to photosystem II type I chlorophyll a/b binding protein (Arabidopsis thaliana) GI:16366 | chr2:14531835-14532842 FORWARD | Aliases: F13P17.29, T31E10.23, T31E10_23(evalue: 2e-58, score=223) genbank/nr: gi|224928|prf||1204205C protein 1C,chlorophyll binding(evalue: 1e-85, scor…
SGN-U218911	-2.38985	-4.77621	-5.37418	PS.lightreaction.photosystem II.LHC-II	[15 ESTs aligned] arabidopsis/peptide: | Symbol: None | chlorophyll A-B binding protein 2, chloroplast / LHCII type I CAB-2 / CAB-140 (CAB2B), identical to SP:P04778 Chlorophyll A-B binding protein 2, chloroplast precursor (LHCII type I CAB-2) (CAB-140) (LHCP) {Arabidopsis thaliana} | chr1:10477989-10479032 FORWARD | Aliases: F1N18.3, F1N18_3(evalue: 8e-87, score=168) genbank/nr: gi|3036955|dbj|B…
SGN-U218922	-2.45677	-2.07112	-2.63188	PS.lightreaction.photosystem II.LHC-II	[68 ESTs aligned] arabidopsis/peptide: | Symbol: None | chlorophyll A-B binding protein / LHCII type I (LHB1B1), identical to photosystem II type I chlorophyll a/b binding protein (Arabidopsis thaliana) GI:16366 | chr2:14531835-14532842 FORWARD | Aliases: F13P17.29, T31E10.23, T31E10_23(evalue: 1e-129, score=459) genbank/nr: gi|115819|sp|P07370|CB2B_LYCES Chlorophyll A-B binding protein 1B, chlor…
SGN-U218903	-4.25486	-3.59339	-4.49201	PS.lightreaction.photosystem II.LHC-II	[1 ESTs aligned] arabidopsis/peptide: | Symbol: None | chlorophyll A-B binding protein / LHCII type I (LHB1B1), identical to photosystem II type I chlorophyll a/b binding protein (Arabidopsis thaliana) GI:16366 | chr2:14531835-14532842 FORWARD | Aliases: F13P17.29, T31E10.23, T31E10_23(evalue: 3e-42, score=167) genbank/nr: gi|693914|gb|AAA80589.1| chlorophyll a/b binding protein(evalue: 5e-47, sc…
SGN-U234089	-4.3015	-5.30256	-5.30323	PS.lightreaction.photosystem II.LHC-II	[1 ESTs aligned] arabidopsis/peptide: | Symbol: None | chlorophyll A-B binding protein 2, chloroplast / LHCII type I CAB-2 / CAB-140 (CAB2B), identical to SP:P04778 Chlorophyll A-B binding protein 2, chloroplast precursor (LHCII type I CAB-2) (CAB-140) (LHCP) {Arabidopsis thaliana} | chr1:10477989-10479032 FORWARD | Aliases: F1N18.3, F1N18_3(evalue: 4e-86, score=313) genbank/nr: chlorophyll(evalu…
M14444	-3.36339	-3.50146	-3.62662	PS.lightreaction.photosystem II.LHC-II	[115 ESTs aligned] arabidopsis/peptide: | Symbol: None | chlorophyll A-B binding protein 2, chloroplast / LHCII type I CAB-2 / CAB-140 (CAB2B), identical to SP:P04778 Chlorophyll A-B binding protein 2, chloroplast precursor (LHCII type I CAB-2) (CAB-140) (LHCP) {Arabidopsis thaliana} | chr1:10477989-10479032 FORWARD | Aliases: F1N18.3, F1N18_3(evalue: 1e-133, score=473) genbank/nr: gi|115825|sp|P…
SGN-U212863	-2.37507	-3.56489	-3.24782	PS.lightreaction.photosystem II.LHC-II	[213 ESTs aligned] arabidopsis/peptide: | Symbol: None | chlorophyll A-B binding protein / LHCII type II (LHCB2.1) (LHCB2.3), identical to Lhcb2 protein (Arabidopsis thaliana) GI:4741948, GI:4741944; contains Pfam profile PF00504: Chlorophyll A-B binding protein | chr2:1823237-1824389 REVERSE | Aliases: F15L11.2, F15L11_2(evalue: 6e-137, score=484) genbank/nr: gi|115803|sp|P14278|CB24_LYCES Chlor…
SGN-U234085	-4.50138	-5.39846	-4.59474	PS.lightreaction.photosystem II.LHC-II	[1 ESTs aligned] arabidopsis/peptide: | Symbol: None | chlorophyll A-B binding protein 165/180, chloroplast / LHCII type I CAB-165/180, identical to SP:P04777 Chlorophyll A-B binding protein 165/180, chloroplast precursor (LHCII type I CAB-165/180) (LHCP) {Arabidopsis thaliana}; similar to photosystem II type I chlorophyll a /b binding protein GI:16364 from (Arabidopsis thaliana) | chr1:10474768-…
SGN-U212697	-2.77934	-2.15585	-3.1099	PS.lightreaction.photosystem II.LHC-II	[1 ESTs aligned] arabidopsis/peptide: | Symbol: None | chlorophyll A-B binding protein CP26, chloroplast / light-harvesting complex II protein 5 / LHCIIc (LHCB5), identical to SP:Q9XF89 Chlorophyll A/B-binding protein CP26, chloroplast precursor (Light-harvesting complex II protein 5) (LHCB5) (LHCIIc) {Arabidopsis thaliana}; contains Pfam profile: PF00504 chlorophyll A-B binding protein; chloroph…
SGN-U234083	-3.85409	-4.63324	-5.20358	PS.lightreaction.photosystem II.LHC-II	[1 ESTs aligned] arabidopsis/peptide: | Symbol: None | chlorophyll A-B binding protein 165/180, chloroplast / LHCII type I CAB-165/180, identical to SP:P04777 Chlorophyll A-B binding protein 165/180, chloroplast precursor (LHCII type I CAB-165/180) (LHCP) {Arabidopsis thaliana}; similar to photosystem II type I chlorophyll a /b binding protein GI:16364 from (Arabidopsis thaliana) | chr1:10474768-…
SGN-U218905	-4.88291	-5.35173	-5.642	PS.lightreaction.photosystem II.LHC-II	[3 ESTs aligned] arabidopsis/peptide: | Symbol: None | chlorophyll A-B binding protein 2, chloroplast / LHCII type I CAB-2 / CAB-140 (CAB2B), identical to SP:P04778 Chlorophyll A-B binding protein 2, chloroplast precursor (LHCII type I CAB-2) (CAB-140) (LHCP) {Arabidopsis thaliana} | chr1:10477989-10479032 FORWARD | Aliases: F1N18.3, F1N18_3(evalue: 5e-120, score=236) genbank/nr: gi|693914|gb|AAA…
SGN-U212864	-3.09328	-4.39437	-4.57805	PS.lightreaction.photosystem II.LHC-II	[57 ESTs aligned] arabidopsis/peptide: | Symbol: None | chlorophyll A-B binding protein / LHCII type II (LHCB2.1) (LHCB2.3), identical to Lhcb2 protein (Arabidopsis thaliana) GI:4741948, GI:4741944; contains Pfam profile PF00504: Chlorophyll A-B binding protein | chr2:1823237-1824389 REVERSE | Aliases: F15L11.2, F15L11_2(evalue: 1e-139, score=492) genbank/nr: gi|511153|emb|CAA84525.1| chlorophyll…
SGN-U212865	-2.65136	-3.30061	-3.51895	PS.lightreaction.photosystem II.LHC-II	[8 ESTs aligned] arabidopsis/peptide: | Symbol: None | chlorophyll A-B binding protein (LHCB2:4), nearly identical to Lhcb2 protein (Arabidopsis thaliana) GI:4741950; similar to chlorophyll A-B binding protein 151 precursor (LHCP) GB:P27518 from (Gossypium hirsutum); contains Pfam PF00504: Chlorophyll A-B binding protein | chr3:10257184-10258248 FORWARD | Aliases: MGF10.10(evalue: 4e-32, score=13…
SGN-U218904	-4.50788	-4.18882	-6.07998	PS.lightreaction.photosystem II.LHC-II	[44 ESTs aligned] arabidopsis/peptide: | Symbol: None | chlorophyll A-B binding protein / LHCII type I (LHB1B1), identical to photosystem II type I chlorophyll a/b binding protein (Arabidopsis thaliana) GI:16366 | chr2:14531835-14532842 FORWARD | Aliases: F13P17.29, T31E10.23, T31E10_23(evalue: 9e-134, score=473) genbank/nr: gi|115819|sp|P07370|CB2B_LYCES Chlorophyll A-B binding protein 1B, chlor…
SGN-U218915	-1.76448	-3.05823	-2.7188	PS.lightreaction.photosystem II.LHC-II	[89 ESTs aligned] arabidopsis/peptide: | Symbol: None | chlorophyll A-B binding protein 2, chloroplast / LHCII type I CAB-2 / CAB-140 (CAB2B), identical to SP:P04778 Chlorophyll A-B binding protein 2, chloroplast precursor (LHCII type I CAB-2) (CAB-140) (LHCP) {Arabidopsis thaliana} | chr1:10477989-10479032 FORWARD | Aliases: F1N18.3, F1N18_3(evalue: 2e-131, score=466) genbank/nr: gi|3036944|dbj|…
SGN-U212937	-2.72767	-4.83891	-5.29104	PS.lightreaction.photosystem II.LHC-II	[1 ESTs aligned] arabidopsis/peptide: | Symbol: None | chlorophyll A-B binding protein / LHCII type III (LHCB3), identical to Lhcb3 protein (Arabidopsis thaliana) GI:4741952; contains Pfam profile PF00504: Chlorophyll A-B binding protein | chr5:22055555-22056794 FORWARD | Aliases: MDK4.9, MDK4_9(evalue: 2e-116, score=402) genbank/nr: gi|19277|emb|CAA42818.1| LHCII type III [Lycopersicon esculentu…
SGN-U212733	-4.74242	-5.587	-5.398	PS.lightreaction.photosystem II.LHC-II	[2 ESTs aligned] arabidopsis/peptide: | Symbol: None | chlorophyll A-B binding protein, chloroplast (LHCB6), nearly identical to Lhcb6 protein (Arabidopsis thaliana) GI:4741960; contains Pfam profile PF00504: Chlorophyll A-B binding protein | chr1:5446123-5447776 REVERSE | Aliases: F7H2.16, F7H2_16(evalue: 7e-66, score=247) genbank/nr: gi|115833|sp|P27524|CB4A_LYCES Chlorophyll A-B binding protei…
SGN-U218912	-3.74775	-3.99541	-3.62162	PS.lightreaction.photosystem II.LHC-II	[291 ESTs aligned] arabidopsis/peptide: | Symbol: None | chlorophyll A-B binding protein 2, chloroplast / LHCII type I CAB-2 / CAB-140 (CAB2B), identical to SP:P04778 Chlorophyll A-B binding protein 2, chloroplast precursor (LHCII type I CAB-2) (CAB-140) (LHCP) {Arabidopsis thaliana} | chr1:10477989-10479032 FORWARD | Aliases: F1N18.3, F1N18_3(evalue: 6e-134, score=474) genbank/nr: gi|115825|sp|P…
SGN-U218921	-4.42735	-4.02675	-3.43537	PS.lightreaction.photosystem II.LHC-II	[146 ESTs aligned] arabidopsis/peptide: | Symbol: None | chlorophyll A-B binding protein 2, chloroplast / LHCII type I CAB-2 / CAB-140 (CAB2B), identical to SP:P04778 Chlorophyll A-B binding protein 2, chloroplast precursor (LHCII type I CAB-2) (CAB-140) (LHCP) {Arabidopsis thaliana} | chr1:10477989-10479032 FORWARD | Aliases: F1N18.3, F1N18_3(evalue: 1e-133, score=473) genbank/nr: gi|115825|sp|P…
SGN-U212938	-3.94241	-4.02347	-3.96967	PS.lightreaction.photosystem II.LHC-II	[1 ESTs aligned] arabidopsis/peptide: | Symbol: None | chlorophyll A-B binding protein / LHCII type III (LHCB3), identical to Lhcb3 protein (Arabidopsis thaliana) GI:4741952; contains Pfam profile PF00504: Chlorophyll A-B binding protein | chr5:22055555-22056794 FORWARD | Aliases: MDK4.9, MDK4_9(evalue: 1e-98, score=356) genbank/nr: gi|19277|emb|CAA42818.1| LHCII type III [Lycopersicon esculentum…
SGN-U234086	-3.71461	-4.14368	-4.67935	PS.lightreaction.photosystem II.LHC-II	[1 ESTs aligned] arabidopsis/peptide: | Symbol: None | chlorophyll A-B binding protein 2, chloroplast / LHCII type I CAB-2 / CAB-140 (CAB2B), identical to SP:P04778 Chlorophyll A-B binding protein 2, chloroplast precursor (LHCII type I CAB-2) (CAB-140) (LHCP) {Arabidopsis thaliana} | chr1:10477989-10479032 FORWARD | Aliases: F1N18.3, F1N18_3(evalue: 3e-108, score=388) genbank/nr: gi|115825|sp|P07…
SGN-U232496	-0.87479	-1.83204	-2.11931	PS.lightreaction.photosystem II.PSII polypeptide subunits	[1 ESTs aligned] arabidopsis/peptide: | Symbol: None | photosystem II reaction center W (PsbW) protein-related, similar to photosystem II reaction center W protein SP:Q41387 from (Spinacia oleracea) | chr2:13025520-13027271 REVERSE | Aliases: None(evalue: 8e-23, score=104) genbank/nr: gi|15224531|ref|NP_180615.1| photosystem II reaction center 6.1KD protein [Arabidopsis thaliana] gi|30684638|ref|…
SGN-U212665	--	3.99678	3.39524	PS.lightreaction.photosystem II.PSII polypeptide subunits	[11 ESTs aligned] arabidopsis/peptide: | Symbol: None | photosystem II 10 kDa polypeptide, identical to photosystem II 10 kDa polypeptide, chloroplast (precursor) SP:P27202 from (Arabidopsis thaliana); contains Pfam profile: PF04725 photosystem II 10 kDa polypeptide PsbR | chr1:29740911-29741831 FORWARD | Aliases: YUP8H12R.34, YUP8H12R_34(evalue: 2e-32, score=136) genbank/nr: gi|1217642|emb|CAA65…
SGN-U213214	-3.31478	-2.81476	-3.46994	PS.lightreaction.photosystem II.PSII polypeptide subunits	[142 ESTs aligned] arabidopsis/peptide: | Symbol: None | photosystem II core complex proteins psbY, chloroplast (PSBY) / L-arginine metabolising enzyme, identical to SP:O49347 Photosystem II core complex proteins psbY, chloroplast precursor (L-arginine metabolising enzyme) (L-AME) (Contains: Photosystem II protein psbY-1 (psbY-A1); Photosystem II protein psbY-2 (psbY-A2)) (Arabidopsis thaliana) |…
SGN-U215124	-3.90515	-3.50077	-3.63464	PS.lightreaction.photosystem II.PSII polypeptide subunits	[22 ESTs aligned] arabidopsis/peptide: | Symbol: None | membrane protein, putative, contains 2 transmembrane domains; | chr2:2587781-2588355 REVERSE | Aliases: T12H3.7, T12H3_7(evalue: 2e-13, score=72.4) genbank/nr: gi|45356861|gb|AAS58469.1| ultraviolet-B-repressible protein [Gossypium hirsutum] (evalue: 1e-19, score=99.4)
SGN-U223128	-2.26545	-2.24885	-2.15776	PS.lightreaction.photosystem II.PSII polypeptide subunits	[17 ESTs aligned] arabidopsis/peptide: | Symbol: None | thylakoid lumenal 29.8 kDa protein, identical to SP:O49292:TL30_ARATH (Arabidopsis thaliana);contains a PsbP domain AF370571; SIMILAR TO GI:13926195--F22K20.16 | chr1:28965291-28966816 REVERSE | Aliases: F22K20.16, F22K20_16(evalue: 3e-95, score=345) genbank/nr: gi|30699237|ref|NP_565149.2| thylakoid lumenal 29.8 kDa protein [Arabidopsis tha…
SGN-U230677	-1.69744	-2.00717	-2.37569	PS.lightreaction.photosystem II.PSII polypeptide subunits	[2 ESTs aligned] arabidopsis/peptide: | Symbol: None | oxygen evolving enhancer 3 (PsbQ) family protein, photosystem II oxygen-evolving complex protein; contains Pfam profile PF05757: Oxygen evolving enhancer protein 3 (PsbQ) | chr3:168442-169625 FORWARD | Aliases: T13O15.8, T13O15_8(evalue: 8e-58, score=219) genbank/nr: gi|18395819|ref|NP_566137.1| PsbQ domain protein family, putative [Arabidops…
SGN-U216850	-4.26441	-2.7864	-3.14678	PS.lightreaction.photosystem II.PSII polypeptide subunits	[2 ESTs aligned] arabidopsis/peptide: | Symbol: None | photosystem II reaction center PsbP family protein | chr2:16483378-16485319 FORWARD | Aliases: F12L6.13, F12L6_13(evalue: 1e-40, score=120) genbank/nr: calcium(evalue: 6e-31, score=120)
SGN-U212915	-2.08913	-3.42897	-2.80959	PS.lightreaction.photosystem II.PSII polypeptide subunits	[2 ESTs aligned] arabidopsis/peptide: | Symbol: None | photosystem II oxygen-evolving complex 23 (OEC23), JBC 14:211-238 (2002); identical to 23 kDa polypeptide of oxygen-evolving comlex (OEC) GB:CAA66785 GI:1769905 (Arabidopsis thaliana) | chr1:2047878-2049417 FORWARD | Aliases: F12K11.3, F12K11_3(evalue: 4e-93, score=202) genbank/nr: gi|19317|emb|CAA44736.1| photosystem II 23 kDa protein [Lycop…
SGN-U213032	-2.08623	-1.52782	-1.54962	PS.lightreaction.other electron carrier (ox/red).plastocyanin	[1 ESTs aligned] arabidopsis/peptide: | Symbol: None | plastocyanin, similar to plastocyanin GI:1865683 from (Arabidopsis thaliana) | chr1:7042419-7043353 REVERSE | Aliases: F14O10.6, F14O10_6(evalue: 6e-19, score=92) genbank/nr: gi|19300|emb|CAA32121.1| unnamed protein product [Lycopersicon esculentum] >gi|130271|sp|P17340|PLAS_LYCES Plastocyanin, chloroplast precursor (evalue: 9e-30, score=134)
SGN-U215141	-2.4322	-3.18906	-3.39838	PS.lightreaction.ATP synthase	[72 ESTs aligned] arabidopsis/peptide: | Symbol: None | ATP synthase delta chain, chloroplast, putative / H(+)-transporting two-sector ATPase, delta (OSCP) subunit, putative, similar to SP:P32980 ATP synthase delta chain, chloroplast precursor (EC 3.6.3.14) {Nicotiana tabacum}; contains Pfam profile PF00213: ATP synthase F1, delta subunit | chr4:6100740-6101705 FORWARD | Aliases: T25P22.90, T25P2…
SGN-U215465	-3.01168	-1.49316	-2.21983	PS.lightreaction.ATP synthase	[24 ESTs aligned] arabidopsis/peptide: | Symbol: None | ATP synthase delta chain-related, contains weak similarity to Swiss-Prot:P32980 ATP synthase delta chain, chloroplast precursor (Nicotiana tabacum) | chr4:381788-382643 FORWARD | Aliases: None(evalue: 2e-20, score=96.7) genbank/nr: putative(evalue: 2e-19, score=99.8)
SGN-U216905	-3.26814	-3.66744	-3.70148	PS.lightreaction.photosystem I.LHC-I	[33 ESTs aligned] arabidopsis/peptide: | Symbol: None | chlorophyll A-B binding protein / LHCI type III (LHCA3.1), nearly identical to PSI type III chlorophyll a/b-binding protein GI:430947; contains Pfam profile: PF00504 chlorophyll A-B binding protein; similar to PSI type III chlorophyll a/b-binding protein GI:430947 from (Arabidopsis thaliana) | chr1:22703675-22705048 FORWARD | Aliases: T25B24…
SGN-U213015	-1.58424	-2.28932	-2.58635	PS.lightreaction.photosystem I.LHC-I	[1 ESTs aligned] arabidopsis/peptide: | Symbol: None | chlorophyll A-B binding protein, putative (LHCA5), identical to Lhca5 protein (Arabidopsis thaliana) GI:4741942; contains Pfam profile: PF00504 chlorophyll A-B binding protein; similar to light-harvesting complex protein GI:22752 from (Pinus sylvestris) | chr1:17181766-17182969 FORWARD | Aliases: F2G19.4, F2G19_4(evalue: 2e-53, score=166) gen…
SGN-U213105	-2.27109	-2.06992	-1.57032	PS.lightreaction.photosystem I.LHC-I	[138 ESTs aligned] arabidopsis/peptide: | Symbol: LHCA1 | chlorophyll A-B binding protein / LHCI type I (CAB), identical to chlorophyll A/B-binding protein (Arabidopsis thaliana) GI:16207; contains Pfam profile: PF00504 chlorophyll A-B binding protein | chr3:20350482-20351968 REVERSE | Aliases: F28P10.130, F28P10_130, LHCA1(evalue: 2e-121, score=432) genbank/nr: gi|170388|gb|AAA34140.1| chlorophy…
SGN-U213025	-1.6844	-2.28037	-2.13883	PS.lightreaction.photosystem I.LHC-I	[31 ESTs aligned] arabidopsis/peptide: | Symbol: None | chlorophyll A-B binding protein, putative (LHCA5), identical to Lhca5 protein (Arabidopsis thaliana) GI:4741942; contains Pfam profile: PF00504 chlorophyll A-B binding protein; similar to light-harvesting complex protein GI:22752 from (Pinus sylvestris) | chr1:17181766-17182969 FORWARD | Aliases: F2G19.4, F2G19_4(evalue: 2e-73, score=273) ge…
SGN-U213301	-3.68693	-3.6525	-3.36375	PS.lightreaction.photosystem I.LHC-I	[166 ESTs aligned] arabidopsis/peptide: | Symbol: None | chlorophyll A-B binding protein / LHCI type III (LHCA3.1), nearly identical to PSI type III chlorophyll a/b-binding protein GI:430947; contains Pfam profile: PF00504 chlorophyll A-B binding protein; similar to PSI type III chlorophyll a/b-binding protein GI:430947 from (Arabidopsis thaliana) | chr1:22703675-22705048 FORWARD | Aliases: T25B2…
SGN-U213223	-3.5321	-4.69413	-4.6848	PS.lightreaction.photosystem I.LHC-I	[1 ESTs aligned] arabidopsis/peptide: | Symbol: None | chlorophyll A-B binding protein (LHCA2), identical to Lhca2 protein (Arabidopsis thaliana) GI:4741940; similar to chlorophyll A-B binding protein, chloroplast (Precursor) SP:P13869 from (Petunia hybrida); contains Pfam profile: PF00504 chlorophyll A-B binding protein | chr3:22756635-22758256 FORWARD | Aliases: F2A19.70(evalue: 3e-85, score=31…
SGN-U232086	-5.08467	-5.24957	-4.86488	PS.lightreaction.photosystem I.LHC-I	[1 ESTs aligned] arabidopsis/peptide: | Symbol: None | chlorophyll A-B binding protein, chloroplast (LHCB6), nearly identical to Lhcb6 protein (Arabidopsis thaliana) GI:4741960; contains Pfam profile PF00504: Chlorophyll A-B binding protein | chr1:5446123-5447776 REVERSE | Aliases: F7H2.16, F7H2_16(evalue: 4e-43, score=171) genbank/nr: gi|115833|sp|P27524|CB4A_LYCES Chlorophyll A-B binding protei…
SGN-U213041	-2.50412	-3.21457	-1.99309	PS.lightreaction.photosystem I.LHC-I	[195 ESTs aligned] arabidopsis/peptide: | Symbol: None | chlorophyll A-B binding protein 4, chloroplast / LHCI type III CAB-4 (CAB4), identical to SP:P27521 Chlorophyll A-B binding protein 4, chloroplast precursor (LHCI type III CAB-4) (LHCP) {Arabidopsis thaliana} | chr3:17504357-17506018 REVERSE | Aliases: F1P2.20(evalue: 5e-127, score=451) genbank/nr: chlorophyll(evalue: 2e-144, score=514)
SGN-U213106	-2.29224	-2.26811	-2.10465	PS.lightreaction.photosystem I.LHC-I	[59 ESTs aligned] arabidopsis/peptide: | Symbol: LHCA1 | chlorophyll A-B binding protein / LHCI type I (CAB), identical to chlorophyll A/B-binding protein (Arabidopsis thaliana) GI:16207; contains Pfam profile: PF00504 chlorophyll A-B binding protein | chr3:20350482-20351968 REVERSE | Aliases: F28P10.130, F28P10_130, LHCA1(evalue: 3e-108, score=388) genbank/nr: gi|170388|gb|AAA34140.1| chlorophyl…
X15258	-3.65473	-3.2709	-3.57935	PS.lightreaction.photosystem I.LHC-I	[166 ESTs aligned] arabidopsis/peptide: | Symbol: None | chlorophyll A-B binding protein / LHCI type III (LHCA3.1), nearly identical to PSI type III chlorophyll a/b-binding protein GI:430947; contains Pfam profile: PF00504 chlorophyll A-B binding protein; similar to PSI type III chlorophyll a/b-binding protein GI:430947 from (Arabidopsis thaliana) | chr1:22703675-22705048 FORWARD | Aliases: T25B2…
SGN-U215178	-1.90383	-3.0831	-3.16376	PS.lightreaction.photosystem I.PSI polypeptide subunits	[79 ESTs aligned] arabidopsis/peptide: | Symbol: None | photosystem I reaction center subunit II, chloroplast, putative / photosystem I 20 kDa subunit, putative / PSI-D, putative (PSAD2), similar to SP:P12353 Photosystem I reaction center subunit II, chloroplast precursor (Photosystem I 20 kDa subunit) (PSI-D) {Spinacia oleracea}; contains Pfam profile PF02531: PsaD | chr1:753307-754198 REVERSE |…
SGN-U212806	-1.95307	-2.19821	-2.27657	PS.lightreaction.photosystem I.PSI polypeptide subunits	[14 ESTs aligned] arabidopsis/peptide: | Symbol: None | photosystem I reaction center subunit III family protein, contains Pfam profile: PF02507: photosystem I reaction center subunit III | chr1:11214805-11215992 REVERSE | Aliases: T19E23.12, T19E23_12(evalue: 1e-79, score=293) genbank/nr: gi|30013659|gb|AAP03872.1| putative photosystem I subunit III precursor [Nicotiana tabacum](evalue: 3e-91, s…
SGN-U212805	-2.22947	-2.60794	-2.56139	PS.lightreaction.photosystem I.PSI polypeptide subunits	[99 ESTs aligned] arabidopsis/peptide: | Symbol: None | photosystem I reaction center subunit III family protein, contains Pfam profile: PF02507: photosystem I reaction center subunit III | chr1:11214805-11215992 REVERSE | Aliases: T19E23.12, T19E23_12(evalue: 8e-79, score=290) genbank/nr: gi|30013659|gb|AAP03872.1| putative photosystem I subunit III precursor [Nicotiana tabacum](evalue: 7e-91, s…
SGN-U213381	-1.72786	-2.13995	-2.03701	PS.lightreaction.photosystem I.PSI polypeptide subunits	[102 ESTs aligned] arabidopsis/peptide: | Symbol: None | photosystem I reaction center subunit psaK, chloroplast, putative / photosystem I subunit X, putative / PSI-K, putative (PSAK), identical to SP:Q9SUI5; strong similarity to SP:P36886 Photosystem I reaction center subunit psaK, chloroplast precursor (Photosystem I subunit X) (PSI-K) (Light-harvesting complex I 7 kDa protein){Hordeum vulgare}…
SGN-U212573	-2.12562	-2.03607	-2.70323	PS.lightreaction.photosystem I.PSI polypeptide subunits	[25 ESTs aligned] arabidopsis/peptide: | Symbol: None | photosystem I reaction center subunit VI, chloroplast, putative / PSI-H, putative (PSAH2), identical to SP:Q9SUI6; similar to PSI-H precursor (Nicotiana sylvestris) GI:407355; contains Pfam profile PF03244: Photosystem I reaction centre subunit VI | chr1:19458505-19459337 FORWARD | Aliases: F9I5.11, F9I5_11(evalue: 4e-40, score=161) genbank/…
SGN-U213389	-3.00407	-5.03359	-5.04167	PS.lightreaction.photosystem I.PSI polypeptide subunits	[93 ESTs aligned] arabidopsis/peptide: | Symbol: None | photosystem I reaction center subunit PSI-N, chloroplast, putative / PSI-N, putative (PSAN), SP:P49107; Plant Physiol. 109 (3), 1126 (1995); similar to SP:P31093 Photosystem I reaction centre subunit N, chloroplast precursor (PSI- N) {Hordeum vulgare} | chr5:25645814-25646730 REVERSE | Aliases: MHJ24.2, MHJ24_2(evalue: 2e-52, score=202) genb…
SGN-U213283	-2.08224	-3.49552	-2.57703	PS.lightreaction.photosystem I.PSI polypeptide subunits	[1 ESTs aligned] arabidopsis/peptide: | Symbol: None | photosystem I reaction center subunit XI, chloroplast (PSI-L) / PSI subunit V, identical to Photosystem I reaction center subunit XI, chloroplast precursor (PSI-L) (PSI subunit V) (Swiss-Prot:Q9SUI4) (Arabidopsis thaliana); contains Pfam profile PF02605: photosystem I reaction center subunit XI; contains 2 transmembrane domains | chr4:7521319…
SGN-U212570	-1.87638	--	-2.66514	PS.lightreaction.photosystem I.PSI polypeptide subunits	[21 ESTs aligned] arabidopsis/peptide: | Symbol: None | photosystem I reaction center subunit VI, chloroplast, putative / PSI-H, putative (PSAH1), identical to SP:Q9SUI7; similar to PSI-H precursor (Nicotiana sylvestris) GI:407353; contains Pfam profile PF03244: Photosystem I reaction centre subunit VI | chr3:5468515-5469482 REVERSE | Aliases: MSL1.18(evalue: 2e-43, score=171) genbank/nr: gi|4073…
SGN-U213282	-2.10818	-3.06261	-3.46554	PS.lightreaction.photosystem I.PSI polypeptide subunits	[41 ESTs aligned] arabidopsis/peptide: | Symbol: None | photosystem I reaction center subunit XI, chloroplast (PSI-L) / PSI subunit V, identical to Photosystem I reaction center subunit XI, chloroplast precursor (PSI-L) (PSI subunit V) (Swiss-Prot:Q9SUI4) (Arabidopsis thaliana); contains Pfam profile PF02605: photosystem I reaction center subunit XI; contains 2 transmembrane domains | chr4:752131…
SGN-U213390	-2.37132	-3.54461	-2.80434	PS.lightreaction.photosystem I.PSI polypeptide subunits	[3 ESTs aligned] arabidopsis/peptide: | Symbol: None | photosystem I reaction center subunit PSI-N, chloroplast, putative / PSI-N, putative (PSAN), SP:P49107; Plant Physiol. 109 (3), 1126 (1995); similar to SP:P31093 Photosystem I reaction centre subunit N, chloroplast precursor (PSI- N) {Hordeum vulgare} | chr5:25645814-25646730 REVERSE | Aliases: MHJ24.2, MHJ24_2(evalue: 5e-18, score=86.3) genb…
SGN-U219785	-2.16226	-2.7059	-2.12311	PS.lightreaction.photosystem I.PSI polypeptide subunits	[1 ESTs aligned] arabidopsis/peptide: | Symbol: None | photosystem I reaction center subunit IV, chloroplast, putative / PSI-E, putative (PSAE2), identical to SP:Q9S714; similar to SP:P12354 Photosystem I reaction center subunit IV, chloroplast precursor (PSI-E) {Spinacia oleracea}; contains Pfam profile PF02427: Photosystem I reaction centre subunit IV / PsaE | chr2:8743818-8744843 FORWARD | Ali…
SGN-U217072	-0.900682	-2.67185	-2.05621	PS.lightreaction.photosystem I.PSI polypeptide subunits	[12 ESTs aligned] arabidopsis/peptide: | Symbol: None | expressed protein | chr1:19457238-19458366 REVERSE | Aliases: F9I5.10, F9I5_10(evalue: 2e-21, score=100) genbank/nr: gi|18403896|ref|NP_564603.1| expressed protein [Arabidopsis thaliana] gi|25354696|pir||B96562 unknown protein [imported] - Arabidopsis thaliana gi|6850346|gb|AAF29409.1| unknown protein [Arabidopsis thaliana] gi|15294156|gb|AA…
SGN-U242862	2.92301	0.327227	-0.237183	PS.lightreaction.photosystem I.PSI polypeptide subunits	[1 ESTs aligned] arabidopsis/peptide: ATCG00340.1 | Symbol: PSAB | Encodes the D1 subunit of photosystem I and II reaction centers. | chrC:37375-39579 REVERSE | Aliases: PSAB (evalue: 2e-86, score=315) genbank/nr: photosystem(evalue: 7e-85, score=316)
SGN-U213581	-1.48157	-2.22224	-2.34536	PS.lightreaction.photosystem I.PSI polypeptide subunits	[1 ESTs aligned] arabidopsis/peptide: | Symbol: None | photosystem I reaction center subunit IV, chloroplast, putative / PSI-E, putative (PSAE2), identical to SP:Q9S714; similar to SP:P12354 Photosystem I reaction center subunit IV, chloroplast precursor (PSI-E) {Spinacia oleracea}; contains Pfam profile PF02427: Photosystem I reaction centre subunit IV / PsaE | chr2:8743818-8744843 FORWARD | Ali…
SGN-U212712	-2.77376	-2.52282	-2.70084	PS.lightreaction.other electron carrier (ox/red).ferredoxin	[63 ESTs aligned] arabidopsis/peptide: | Symbol: None | ferredoxin, chloroplast (PETF), identical to FERREDOXIN PRECURSOR GB:P16972 (SP:P16972) from (Arabidopsis thaliana) | chr1:22448185-22448826 FORWARD | Aliases: None(evalue: 4e-51, score=197) genbank/nr: gi|14041724|emb|CAC38395.1| ferredoxin I [Solanum tuberosum](evalue: 4e-60, score=234)
SGN-U220744	-2.83049	-2.86315	-3.48197	PS.lightreaction.other electron carrier (ox/red).ferredoxin	[9 ESTs aligned] arabidopsis/peptide: | Symbol: None | ferredoxin-related, contains Pfam profile: PF00111 2Fe-2S iron-sulfur cluster binding domains | chr3:5506268-5508420 REVERSE | Aliases: MYA6.6(evalue: 9e-53, score=203) genbank/nr: Ferredoxin(evalue: 3e-53, score=211)
SGN-U231963	-1.78803	-1.35328	-2.11467	PS.lightreaction.other electron carrier (ox/red).ferredoxin reductase	[1 ESTs aligned] arabidopsis/peptide: AT5G66190.1 | Symbol: None | ferredoxin--NADP(+) reductase, putative / adrenodoxin reductase, putative, strong similarity to Ferredoxin--NADP reductase, chloroplast precursor (EC 1.18.1.2) (FNR) from {Pisum sativum} SP:P10933, {Mesembryanthemum crystallinum} SP:P41343, {Spinacia oleracea} SP:P00455; identical to cDNA ferredoxin-NADP+ reductase precursor (petH…
SGN-U225507	4.15769	4.19708	3.51756	PS.calvin cyle.rubisco small subunit	[5 ESTs aligned] arabidopsis/peptide: | Symbol: None | ribulose bisphosphate carboxylase small chain 3B / RuBisCO small subunit 3B (RBCS-3B) (ATS3B), identical to SP:P10798 Ribulose bisphosphate carboxylase small chain 3B, chloroplast precursor (EC 4.1.1.39) (RuBisCO small subunit 3B) {Arabidopsis thaliana} | chr5:15394403-15395587 REVERSE | Aliases: MXI10.13, MXI10_13(evalue: 1e-71, score=266) g…
SGN-U212939	-1.63965	-2.43465	-2.26483	PS.calvin cyle.rubisco interacting	[185 ESTs aligned] arabidopsis/peptide: | Symbol: None | ribulose bisphosphate carboxylase/oxygenase activase / RuBisCO activase, identical to SWISS-PROT:P10896 ribulose bisphosphate carboxylase/oxygenase activase, chloroplast precursor (RuBisCO activase, RA)(Arabidopsis thaliana) | chr2:16577824-16580597 REVERSE | Aliases: None(evalue: 0, score=693) genbank/nr: rubisco(evalue: 0, score=862)
SGN-U212940	-2.02189	-3.02755	-3.22886	PS.calvin cyle.rubisco interacting	[43 ESTs aligned] arabidopsis/peptide: | Symbol: None | ribulose bisphosphate carboxylase/oxygenase activase / RuBisCO activase, identical to SWISS-PROT:P10896 ribulose bisphosphate carboxylase/oxygenase activase, chloroplast precursor (RuBisCO activase, RA)(Arabidopsis thaliana) | chr2:16577824-16580597 REVERSE | Aliases: None(evalue: 0, score=699) genbank/nr: gi|12643757|sp|Q40460|RCA1_TOBAC Ri…
SGN-U212941	-1.33025	-2.75864	-2.51038	PS.calvin cyle.rubisco interacting	[3 ESTs aligned] genbank/nr: rubisco(evalue: 6e-07, score=43.1)
SGN-U232225	-1.26592	-2.31025	-2.25705	PS.calvin cyle.rubisco interacting	[1 ESTs aligned] arabidopsis/peptide: | Symbol: None | ribulose bisphosphate carboxylase/oxygenase activase / RuBisCO activase, identical to SWISS-PROT:P10896 ribulose bisphosphate carboxylase/oxygenase activase, chloroplast precursor (RuBisCO activase, RA)(Arabidopsis thaliana) | chr2:16577824-16580597 REVERSE | Aliases: None(evalue: 3e-77, score=285) genbank/nr: rubisco(evalue: 7e-107, score=38…
SGN-U227492	-1.32602	-2.18234	-2.13846	PS.calvin cyle.rubisco interacting	[3 ESTs aligned] arabidopsis/peptide: | Symbol: None | ribulose-1,5 bisphosphate carboxylase/oxygenase large subunit N-methyltransferase-related, contains weak similarity to Swiss-Prot:P94026 ribulose-1,5 bisphosphate carboxylase/oxygenase large subunit N- methyltransferase, chloroplast precursor (Ribulose- bisphosphate-carboxylase)-lysine N-methyltransferase, RuBisCO methyltransferase, RuBisco L…
SGN-U213401	1.81558	2.8576	3.40056	PS.photorespiration.glycine cleavage	[81 ESTs aligned] arabidopsis/peptide: | Symbol: None | glycine cleavage system H protein, mitochondrial, putative, similar to SP:P25855 Glycine cleavage system H protein 1, mitochondrial precursor {Arabidopsis thaliana}; contains Pfam profile PF01597: Glycine cleavage H-protein | chr1:11739284-11740308 REVERSE | Aliases: F5D14.25, F5D14_25(evalue: 5e-71, score=265) genbank/nr: gi|34420138|gb|AAQ…
SGN-U232245 *	-1.51787	-2.02864	-3.03537	PS.photorespiration.glycolate oxydase	[2 ESTs aligned] arabidopsis/peptide: | Symbol: None | (S)-2-hydroxy-acid oxidase, peroxisomal, putative / glycolate oxidase, putative / short chain alpha-hydroxy acid oxidase, putative, similar to (S)-2-hydroxy-acid oxidase, peroxisomal (Glycolate oxidase, GOX) (Short chain alpha-hydroxy acid oxidase) (Spinacia oleracea) SWISS-PROT:P05414 | chr4:10145930-10148693 REVERSE | Aliases: F28J12.20, F2…
SGN-U232243	-2.7598	-2.05619	-2.99227	PS.photorespiration.glycolate oxydase	[1 ESTs aligned] arabidopsis/peptide: | Symbol: None | (S)-2-hydroxy-acid oxidase, peroxisomal, putative / glycolate oxidase, putative / short chain alpha-hydroxy acid oxidase, putative, similar to (S)-2-hydroxy-acid oxidase, peroxisomal (Glycolate oxidase, GOX) (Short chain alpha-hydroxy acid oxidase) (Spinacia oleracea) SWISS-PROT:P05414 | chr3:4821700-4824185 FORWARD | Aliases: None(evalue: 3e…
SGN-U232242	-2.09714	-2.9526	-2.79487	PS.photorespiration.glycolate oxydase	[182 ESTs aligned] arabidopsis/peptide: | Symbol: None | (S)-2-hydroxy-acid oxidase, peroxisomal, putative / glycolate oxidase, putative / short chain alpha-hydroxy acid oxidase, putative, similar to (S)-2-hydroxy-acid oxidase, peroxisomal (Glycolate oxidase, GOX) (Short chain alpha-hydroxy acid oxidase) (Spinacia oleracea) SWISS-PROT:P05414 | chr3:4821700-4824185 FORWARD | Aliases: None(evalue: …
SGN-U212963	-1.82164	-2.37127	-2.90887	PS.photorespiration.glycolate oxydase	[182 ESTs aligned] arabidopsis/peptide: | Symbol: None | (S)-2-hydroxy-acid oxidase, peroxisomal, putative / glycolate oxidase, putative / short chain alpha-hydroxy acid oxidase, putative, similar to (S)-2-hydroxy-acid oxidase, peroxisomal (Glycolate oxidase, GOX) (Short chain alpha-hydroxy acid oxidase) (Spinacia oleracea) SWISS-PROT:P05414 | chr3:4821700-4824185 FORWARD | Aliases: None(evalue: …
SGN-U232616	-1.93126	-1.61706	-2.33362	PS.calvin cyle.FBPase	[1 ESTs aligned] arabidopsis/peptide: | Symbol: None | fructose-1,6-bisphosphatase, putative / D-fructose-1,6-bisphosphate 1-phosphohydrolase, putative / FBPase, putative, very strong similarity to SP:P46267 Fructose-1,6-bisphosphatase, cytosolic (EC 3.1.3.11) (D-fructose-1,6- bisphosphate 1-phosphohydrolase) (FBPase) {Brassica napus}; contains Pfam profile PF00316: fructose-1,6-bisphosphatase | …
SGN-U215203	-1.65351	-2.15917	-2.40806	PS.calvin cyle.FBPase	[34 ESTs aligned] arabidopsis/peptide: | Symbol: None | fructose-1,6-bisphosphatase, putative / D-fructose-1,6-bisphosphate 1-phosphohydrolase, putative / FBPase, putative, strong similarity to fructose-1,6-bisphosphatase (Brassica napus) GI:289367; identical to SP:P25851 Fructose-1,6-bisphosphatase, chloroplast precursor (EC 3.1.3.11) (D-fructose-1,6-bisphosphate 1-phosphohydrolase) (FBPase) {Ar…
SGN-U212564	-2.10599	-1.6147	-1.52492	PS.calvin cyle.aldolase	[1 ESTs aligned] arabidopsis/peptide: | Symbol: None | fructose-bisphosphate aldolase, putative, strong similarity to plastidic fructose-bisphosphate aldolase (EC 4.1.2.13) from Nicotiana paniculata (NPALDP1) (GI:4827251), Oryza sativa, PIR2:T02057 (SP:Q40677) | chr2:9135232-9137293 REVERSE | Aliases: F3K23.9, F3K23_9(evalue: 2e-40, score=163) genbank/nr: gi|1781348|emb|CAA71408.1| homologous to …
SGN-U213321	-4.31472	-4.44446	-6.02023	PS.calvin cyle.GAP	[95 ESTs aligned] arabidopsis/peptide: | Symbol: None | glyceraldehyde-3-phosphate dehydrogenase B, chloroplast (GAPB) / NADP-dependent glyceraldehydephosphate dehydrogenase subunit B, identical to SP:P25857 Glyceraldehyde 3-phosphate dehydrogenase B, chloroplast precursor (EC 1.2.1.13) (NADP-dependent glyceraldehydephosphate dehydrogenase subunit B) {Arabidopsis thaliana} | chr1:16129874-1613228…
SGN-U213320	-2.01236	-2.28959	-1.78637	PS.calvin cyle.GAP	[58 ESTs aligned] arabidopsis/peptide: | Symbol: None | glyceraldehyde-3-phosphate dehydrogenase B, chloroplast (GAPB) / NADP-dependent glyceraldehydephosphate dehydrogenase subunit B, identical to SP:P25857 Glyceraldehyde 3-phosphate dehydrogenase B, chloroplast precursor (EC 1.2.1.13) (NADP-dependent glyceraldehydephosphate dehydrogenase subunit B) {Arabidopsis thaliana} | chr1:16129874-1613228…
SGN-U212939	-1.63965	-2.43465	-2.26483	PS.calvin cyle.rubisco interacting	[185 ESTs aligned] arabidopsis/peptide: | Symbol: None | ribulose bisphosphate carboxylase/oxygenase activase / RuBisCO activase, identical to SWISS-PROT:P10896 ribulose bisphosphate carboxylase/oxygenase activase, chloroplast precursor (RuBisCO activase, RA)(Arabidopsis thaliana) | chr2:16577824-16580597 REVERSE | Aliases: None(evalue: 0, score=693) genbank/nr: rubisco(evalue: 0, score=862)
SGN-U212940	-2.02189	-3.02755	-3.22886	PS.calvin cyle.rubisco interacting	[43 ESTs aligned] arabidopsis/peptide: | Symbol: None | ribulose bisphosphate carboxylase/oxygenase activase / RuBisCO activase, identical to SWISS-PROT:P10896 ribulose bisphosphate carboxylase/oxygenase activase, chloroplast precursor (RuBisCO activase, RA)(Arabidopsis thaliana) | chr2:16577824-16580597 REVERSE | Aliases: None(evalue: 0, score=699) genbank/nr: gi|12643757|sp|Q40460|RCA1_TOBAC Ri…
SGN-U212941	-1.33025	-2.75864	-2.51038	PS.calvin cyle.rubisco interacting	[3 ESTs aligned] genbank/nr: rubisco(evalue: 6e-07, score=43.1)
SGN-U232225	-1.26592	-2.31025	-2.25705	PS.calvin cyle.rubisco interacting	[1 ESTs aligned] arabidopsis/peptide: | Symbol: None | ribulose bisphosphate carboxylase/oxygenase activase / RuBisCO activase, identical to SWISS-PROT:P10896 ribulose bisphosphate carboxylase/oxygenase activase, chloroplast precursor (RuBisCO activase, RA)(Arabidopsis thaliana) | chr2:16577824-16580597 REVERSE | Aliases: None(evalue: 3e-77, score=285) genbank/nr: rubisco(evalue: 7e-107, score=38…
SGN-U227492	-1.32602	-2.18234	-2.13846	PS.calvin cyle.rubisco interacting	[3 ESTs aligned] arabidopsis/peptide: | Symbol: None | ribulose-1,5 bisphosphate carboxylase/oxygenase large subunit N-methyltransferase-related, contains weak similarity to Swiss-Prot:P94026 ribulose-1,5 bisphosphate carboxylase/oxygenase large subunit N- methyltransferase, chloroplast precursor (Ribulose- bisphosphate-carboxylase)-lysine N-methyltransferase, RuBisCO methyltransferase, RuBisco L…
SGN-U225498 *	4.2423	3.46297	2.27738	PS.calvin cyle.rubisco small subunit	P05349 RecName: Full=Ribulose bisphosphate carboxylase small chain 3B, chloroplastic; Short=RuBisCO small subunit 3B; Flags: Precursor
SGN-U225507	4.15769	4.19708	3.51756	PS.calvin cyle.rubisco small subunit	[5 ESTs aligned] arabidopsis/peptide: | Symbol: None | ribulose bisphosphate carboxylase small chain 3B / RuBisCO small subunit 3B (RBCS-3B) (ATS3B), identical to SP:P10798 Ribulose bisphosphate carboxylase small chain 3B, chloroplast precursor (EC 4.1.1.39) (RuBisCO small subunit 3B) {Arabidopsis thaliana} | chr5:15394403-15395587 REVERSE | Aliases: MXI10.13, MXI10_13(evalue: 1e-71, score=266) g…
