# Supplementary material for: Differential Modulation of Photosynthesis, Signaling, and Transcriptional Regulation between Tolerant and Sensitive Tomato Genotypes under Cold Stress
Source: PLoS One. 2012 Nov 30;7(11):e50785. doi: 10.1371/journal.pone.0050785 (PMC3511270; doi:10.1371/journal.pone.0050785)
Supplement: Table S8 — List of cold-responsive genes involved in ROS generation and scavenging in the three tomato genotypes. (XLS) [file pone.0050785.s012.xls]

## Sheet: Sheet1
Table S8. List of cold-responsive genes involved in ROS generation and scavenging in the three tomato genotypes.
Cold-responsive genes (q value<0.05 and Log2 ratio (cold stress/control) more than 2 or less than −2) related to ROS were categorized by MAPMAN software [34]. Positive and negative values indicate genes were up- and down-regulated by cold stress, respectively. Data are means of three independent biological replicates. ‘--’ represent the missing values. Unigen IDs marked with asterisk indicate gen…
Unigene ID	LA1777	LA3969	LA4024	BinName	Description
SGN-U218997	-2.31894	-1.84573	-1.99557	misc.glutathione S transferases	[11 ESTs aligned] arabidopsis/peptide: | Symbol: None | glutathione S-transferase, putative, similar to glutathione S-transferase (sp:Q03666:GTX4_TOBAC); similar to EST gb:H36275 gb:AB039930. | chr1:3395560-3396851 REVERSE | Aliases: F14N23.24, F14N23_24(evalue: 5e-68, score=254) genbank/nr: gi|6856103|gb|AAF29773.1| glutathione S-transferase [Gossypium hirsutum](evalue: 4e-68, score=261)
SGN-U218221	-2.2131	-0.708957	-1.17839	misc.glutathione S transferases	[13 ESTs aligned] arabidopsis/peptide: | Symbol: None | glutathione S-transferase, putative, similar to glutathione transferase GB:CAA71784 (Glycine max) | chr3:2848295-2849293 REVERSE | Aliases: F3L24.14(evalue: 1e-40, score=163) genbank/nr: gi|11385453|gb|AAG34809.1| glutathione S-transferase GST 19 [Glycine max](evalue: 5e-45, score=184)
SGN-U213823	2.21324	1.81886	0.869444	misc.glutathione S transferases	[6 ESTs aligned] arabidopsis/peptide: | Symbol: None | glutathione S-transferase, putative, Second of three repeated putative glutathione transferases. 72% identical to glutathione transferase (Arabidopsis thaliana) (gi:4006934). Location of ests 191A10T7 (gb:R90188) and 171N13T7 (gb:R65532) | chr1:5872142-5873079 FORWARD | Aliases: F20D23.12, F20D23_12(evalue: 4e-39, score=158) genbank/nr: gi|58…
AF193439	2.30507	2.32486	1.74194	misc.glutathione S transferases	[15 ESTs aligned] arabidopsis/peptide: | Symbol: None | glutathione S-transferase, putative, similar to glutathione transferase GI:2853219 from (Carica papaya) | chr1:29491306-29492799 REVERSE | Aliases: F3F9.11, F3F9_11(evalue: 1e-63, score=239) genbank/nr: gi|6653233|gb|AAF22647.1| glutathione S-transferase/peroxidase [Lycopersicon esculentum](evalue: 5e-91, score=336)
SGN-U215586	3.03229	1.2467	1.80901	misc.glutathione S transferases	[16 ESTs aligned] arabidopsis/peptide: AT5G41210.1 | Symbol: None | glutathione S-transferase (GST10), identical to glutathione transferase AtGST 10 (Arabidopsis thaliana) GI:4049401 | chr5:16509603-16511126 REVERSE | Aliases: MEE6.28, MEE6_28 (evalue: 2e-86, score=315) genbank/nr: gi|7595788|gb|AAF64449.1| glutathione S-transferase [Euphorbia esula](evalue: 1e-85, score=319)
SGN-U214480	2.78871	3.28806	1.99656	misc.glutathione S transferases	[9 ESTs aligned] arabidopsis/peptide: | Symbol: None | glutathione S-transferase, putative, similar to glutathione transferase GI:2853219 from (Carica papaya) | chr1:29491306-29492799 REVERSE | Aliases: F3F9.11, F3F9_11(evalue: 4e-81, score=297) genbank/nr: gi|10567812|gb|AAG16760.1| putative glutathione S-transferase T5 [Lycopersicon esculentum](evalue: 9e-127, score=455)
SGN-U215144	2.39728	2.08738	2.03628	misc.glutathione S transferases	[37 ESTs aligned] arabidopsis/peptide: AT2G47730.1 | Symbol: None | glutathione S-transferase 6 (GST6), identical to GB:X95295. Based on identical cDNA hits, the translation is now 40 AAs longer at the N-terminal, and start of exon2 is also corrected. | chr2:19565270-19566533 FORWARD | Aliases: F17A22.12 (evalue: 2e-71, score=266) genbank/nr: gi|2290782|gb|AAB65163.1| glutathione S-transferase, c…
SGN-U217830	2.97622	2.49609	2.35555	misc.glutathione S transferases	[8 ESTs aligned] arabidopsis/peptide: AT2G29420.1 | Symbol: None | glutathione S-transferase, putative | chr2:12625013-12625976 REVERSE | Aliases: F16P2.20, F16P2_20 (evalue: 1e-58, score=223) genbank/nr: gi|10567808|gb|AAG16758.1| putative glutathione S-transferase T3 [Lycopersicon esculentum](evalue: 4e-128, score=460)
SGN-U213824	3.00524	3.67211	2.51022	misc.glutathione S transferases	[15 ESTs aligned] arabidopsis/peptide: | Symbol: None | glutathione S-transferase, putative, similar to glutathione transferase GI:2853219 from (Carica papaya) | chr1:29491306-29492799 REVERSE | Aliases: F3F9.11, F3F9_11(evalue: 1e-63, score=239) genbank/nr: gi|6653233|gb|AAF22647.1| glutathione S-transferase/peroxidase [Lycopersicon esculentum](evalue: 5e-91, score=336)
SGN-U212752	3.83648	2.96884	2.57546	misc.glutathione S transferases	[4 ESTs aligned] arabidopsis/peptide: | Symbol: None | glutathione S-transferase, putative, similar to glutathione transferase GB:CAA71784 (Glycine max) | chr3:2848295-2849293 REVERSE | Aliases: F3L24.14(evalue: 1e-50, score=196) genbank/nr: probable(evalue: 4e-84, score=313)
SGN-U215029	2.22063	4.0105	2.71616	misc.glutathione S transferases	[31 ESTs aligned] arabidopsis/peptide: | Symbol: None | In2-1 protein, putative, similar to In2-1, Zea mays, EMBL:X58573 | chr5:632827-635088 FORWARD | Aliases: F9G14.100, F9G14_100(evalue: 1e-89, score=326) genbank/nr: gi|37051105|dbj|BAC81649.1| glutathione S-transferase [Pisum sativum](evalue: 3e-91, score=338)
SGN-U218756	1.69079	--	2.82595	misc.glutathione S transferases	[11 ESTs aligned] arabidopsis/peptide: AT2G29420.1 | Symbol: None | glutathione S-transferase, putative | chr2:12625013-12625976 REVERSE | Aliases: F16P2.20, F16P2_20 (evalue: 7e-54, score=207) genbank/nr: gi|10567810|gb|AAG16759.1| putative glutathione S-transferase T4 [Lycopersicon esculentum](evalue: 1e-129, score=465)
SGN-U212760	--	3.17923	2.89125	misc.glutathione S transferases	[9 ESTs aligned] arabidopsis/peptide: AT2G29420.1 | Symbol: None | glutathione S-transferase, putative | chr2:12625013-12625976 REVERSE | Aliases: F16P2.20, F16P2_20 (evalue: 3e-30, score=129) genbank/nr: gi|19789|emb|CAA39709.1| auxin-induced protein [Nicotiana tabacum] >gi|19795|emb|CAA39705.1| auxin-induced protein [Nicotiana tabacum] >gi|416649|sp|Q03662|GSTX1_TOBAC Probable glutathione S-tra…
SGN-U213825 *	3.8121	4.49177	3.11355	misc.glutathione S transferases	[8 ESTs aligned] arabidopsis/peptide: | Symbol: None | glutathione S-transferase, putative, Second of three repeated putative glutathione transferases. 72% identical to glutathione transferase (Arabidopsis thaliana) (gi:4006934). Location of ests 191A10T7 (gb:R90188) and 171N13T7 (gb:R65532) | chr1:5872142-5873079 FORWARD | Aliases: F20D23.12, F20D23_12(evalue: 4e-90, score=328) genbank/nr: gi|58…
SGN-U212755	5.01235	3.67004	3.55829	misc.glutathione S transferases	[2 ESTs aligned] arabidopsis/peptide: | Symbol: None | glutathione S-transferase, putative, similar to glutathione transferase GB:CAA71784 (Glycine max) | chr3:2848295-2849293 REVERSE | Aliases: F3L24.14(evalue: 5e-53, score=204) genbank/nr: probable(evalue: 2e-83, score=311)
SGN-U212754	3.49792	3.22795	3.67368	misc.glutathione S transferases	[22 ESTs aligned] arabidopsis/peptide: | Symbol: None | glutathione S-transferase, putative, similar to glutathione transferase GB:CAA71784 (Glycine max) | chr3:2848295-2849293 REVERSE | Aliases: F3L24.14(evalue: 1e-49, score=193) genbank/nr: probable(evalue: 2e-85, score=319)
SGN-U212753	5.61359	--	3.70783	misc.glutathione S transferases	[7 ESTs aligned] arabidopsis/peptide: | Symbol: None | glutathione S-transferase, putative, similar to glutathione transferase GB:CAA71784 (Glycine max) | chr3:2848295-2849293 REVERSE | Aliases: F3L24.14(evalue: 5e-55, score=211) genbank/nr: gi|417542|sp|P32111|GSTX1_SOLTU Probable glutathione S-transferase (Pathogenesis-related protein 1) >gi|169549|gb|AAA68430.1| glutathione S-transferase (eval…
SGN-U214482 *	4.35064	4.79413	3.85677	misc.glutathione S transferases	[9 ESTs aligned] arabidopsis/peptide: | Symbol: None | glutathione S-transferase, putative, similar to glutathione transferase GI:2853219 from (Carica papaya) | chr1:29491306-29492799 REVERSE | Aliases: F3F9.11, F3F9_11(evalue: 4e-81, score=297) genbank/nr: gi|10567812|gb|AAG16760.1| putative glutathione S-transferase T5 [Lycopersicon esculentum](evalue: 9e-127, score=455)
SGN-U212747	5.40834	5.0273	3.90395	misc.glutathione S transferases	[49 ESTs aligned] arabidopsis/peptide: | Symbol: None | glutathione S-transferase, putative, similar to glutathione transferase GB:CAA71784 (Glycine max) | chr3:2848295-2849293 REVERSE | Aliases: F3L24.14(evalue: 2e-46, score=182) genbank/nr: gi|417542|sp|P32111|GSTX1_SOLTU Probable glutathione S-transferase (Pathogenesis-related protein 1) >gi|169549|gb|AAA68430.1| glutathione S-transferase (eva…
SGN-U226727	3.91275	--	3.9598	misc.glutathione S transferases	[6 ESTs aligned] arabidopsis/peptide: | Symbol: None | glutathione S-transferase, putative, similar to glutathione transferase GB:CAA71784 (Glycine max) | chr3:2848295-2849293 REVERSE | Aliases: F3L24.14(evalue: 2e-54, score=209) genbank/nr: gi|15232628|ref|NP_187538.1| glutathione transferase, putative [Arabidopsis thaliana] gi|6478920|gb|AAF14025.1| putative glutathione transferase [Arabidopsis…
SGN-U221531 *	--	5.7425	4.24617	misc.glutathione S transferases	[6 ESTs aligned] arabidopsis/peptide: | Symbol: None | glutathione S-transferase, putative, Second of three repeated putative glutathione transferases. 72% identical to glutathione transferase (Arabidopsis thaliana) (gi:4006934). Location of ests 191A10T7 (gb:R90188) and 171N13T7 (gb:R65532) | chr1:5872142-5873079 FORWARD | Aliases: F20D23.12, F20D23_12(evalue: 4e-74, score=274) genbank/nr: gluta…
SGN-U212751	4.49902	5.85308	4.5578	misc.glutathione S transferases	[4 ESTs aligned] arabidopsis/peptide: | Symbol: None | glutathione S-transferase, putative, similar to glutathione transferase GB:CAA71784 (Glycine max) | chr3:2848295-2849293 REVERSE | Aliases: F3L24.14(evalue: 4e-27, score=118) genbank/nr: gi|19789|emb|CAA39709.1| auxin-induced protein [Nicotiana tabacum] >gi|19795|emb|CAA39705.1| auxin-induced protein [Nicotiana tabacum] >gi|416649|sp|Q03662|G…
SGN-U212758	7.02605	6.00334	5.24579	misc.glutathione S transferases	[7 ESTs aligned] arabidopsis/peptide: | Symbol: None | glutathione S-transferase, putative, similar to glutathione transferase GB:CAA71784 (Glycine max) | chr3:2848295-2849293 REVERSE | Aliases: F3L24.14(evalue: 4e-57, score=218) genbank/nr: gi|19789|emb|CAA39709.1| auxin-induced protein [Nicotiana tabacum] >gi|19795|emb|CAA39705.1| auxin-induced protein [Nicotiana tabacum] >gi|416649|sp|Q03662|G…
SGN-U212757	5.13702	5.46772	5.25441	misc.glutathione S transferases	[3 ESTs aligned] arabidopsis/peptide: | Symbol: None | glutathione S-transferase, putative, similar to glutathione transferase GB:CAA71784 (Glycine max) | chr3:2848295-2849293 REVERSE | Aliases: F3L24.14(evalue: 7e-51, score=196) genbank/nr: probable(evalue: 1e-90, score=334)
SGN-U212756	5.50292	7.18974	5.51785	misc.glutathione S transferases	[36 ESTs aligned] arabidopsis/peptide: | Symbol: None | glutathione S-transferase, putative, similar to glutathione transferase GB:CAA71784 (Glycine max) | chr3:2848295-2849293 REVERSE | Aliases: F3L24.14(evalue: 3e-57, score=218) genbank/nr: gi|10567806|gb|AAG16757.1| putative glutathione S-transferase T2 [Lycopersicon esculentum](evalue: 7e-118, score=426)
SGN-U215329	3.55434	2.1653	--	misc.glutathione S transferases	[19 ESTs aligned] arabidopsis/peptide: | Symbol: None | glutathione S-transferase, putative, similar to glutathione transferase GB:CAA71784 (Glycine max) | chr3:2848295-2849293 REVERSE | Aliases: F3L24.14(evalue: 2e-48, score=189) genbank/nr: gi|23978432|dbj|BAC21263.1| glutathione S-transferase [Cucurbita maxima](evalue: 5e-57, score=224)
SGN-U226166	2.26365	2.17539	--	misc.glutathione S transferases	[3 ESTs aligned] arabidopsis/peptide: | Symbol: None | glutathione S-transferase, putative, similar to glutathione transferase GB:CAA71784 (Glycine max) | chr3:2848295-2849293 REVERSE | Aliases: F3L24.14(evalue: 3e-25, score=111) genbank/nr: gi|19791|emb|CAA39704.1| auxin-induced protein [Nicotiana tabacum] >gi|416651|sp|Q03664|GSTX3_TOBAC Probable glutathione S-transferase (Auxin-induced protein…
SGN-U212750	4.11162	2.94948	--	misc.glutathione S transferases	[1 ESTs aligned] arabidopsis/peptide: | Symbol: None | glutathione S-transferase, putative, similar to glutathione transferase GB:CAA71784 (Glycine max) | chr3:2848295-2849293 REVERSE | Aliases: F3L24.14(evalue: 2e-15, score=79.7) genbank/nr: gi|19791|emb|CAA39704.1| auxin-induced protein [Nicotiana tabacum] >gi|416651|sp|Q03664|GSTX3_TOBAC Probable glutathione S-transferase (Auxin-induced protei…
SGN-U227893	0.547913	-3.35435	-3.25892	misc.oxidases - copper, flavone etc.	[3 ESTs aligned] arabidopsis/peptide: | Symbol: None | copper amine oxidase, putative, highly similar to copper amine oxidase (Arabidopsis thaliana) gi:2654118:gb:AAB87690 | chr4:8541875-8544300 FORWARD | Aliases: DL3510W, FCAALL.145(evalue: 6e-102, score=367) genbank/nr: gi|17865165|gb|AAL47166.1| diamine oxidase [Brassica juncea](evalue: 1e-101, score=372)
SGN-U237045	-4.50788	--	-2.58117	misc.oxidases - copper, flavone etc.	[1 ESTs aligned] arabidopsis/peptide: | Symbol: None | amine oxidase family protein, similar to polyamine oxidase isoform-2 (Homo sapiens) GI:16554963; contains Pfam profile PF01593: amine oxidase, flavin-containing | chr4:14553321-14555173 REVERSE | Aliases: T16L4.230, T16L4_230(evalue: 5e-65, score=244) genbank/nr: gi|27543472|gb|AAO16558.1| putative polyamine oxidase [Brassica juncea](evalue: …
SGN-U215628	0.0516511	-1.7015	-2.12392	misc.oxidases - copper, flavone etc.	[25 ESTs aligned] arabidopsis/peptide: | Symbol: None | amine oxidase family protein, similar to polyamine oxidase SP:O64411 (Zea mays); contains Pfam profile PF01593 amine oxidase, flavin-containing | chr2:17898580-17901712 FORWARD | Aliases: MFL8.12, MFL8_12(evalue: 0, score=794) genbank/nr: gi|15224204|ref|NP_181830.1| amine oxidase family [Arabidopsis thaliana] gi|25408829|pir||A84861 probabl…
SGN-U213115	2.82688	-1.89299	-1.97141	misc.oxidases - copper, flavone etc.	[112 ESTs aligned] arabidopsis/peptide: | Symbol: None | flavin-containing monooxygenase family protein / FMO family protein, low similarity to SP:P97501 Dimethylaniline monooxygenase (N-oxide forming) 3 (EC 1.14.13.8) (Hepatic flavin-containing monooxygenase 3) (FMO 3) {Mus musculus}; contains Pfam profile PF00743: Flavin-binding monooxygenase-like | chr1:6650520-6653069 REVERSE | Aliases: T29M8…
SGN-U213495	-2.1661	-2.17018	-1.0992	misc.oxidases - copper, flavone etc.	[10 ESTs aligned] arabidopsis/peptide: AT5G66920.1 | Symbol: SKS17 | multi-copper oxidase type I family protein, similar to pollen-specific BP10 protein (SP:Q00624)(Brassica napus); contains Pfam profile: PF00394 Multicopper oxidase | chr5:26740076-26742852 FORWARD | Aliases: MUD21.18, MUD21_18, SKS17 (evalue: 0, score=791) genbank/nr: gi|9758142|dbj|BAB08634.1| pectinesterase like protein [Arabi…
SGN-U229100	4.03956	3.19922	3.04192	misc.oxidases - copper, flavone etc.	[2 ESTs aligned] arabidopsis/peptide: | Symbol: None | amine oxidase family protein, similar to polyamine oxidase SP:O64411 (Zea mays); contains Pfam profile PF01593 amine oxidase, flavin-containing | chr1:24493447-24496687 FORWARD | Aliases: F1E22.18, F1E22_18(evalue: 2e-54, score=209) genbank/nr: gi|70663937|emb|CAE03599.2| OSJNBb0004A17.1 [Oryza sativa (japonica cultivar-group)] (evalue: 3e-55…
SGN-U232770	3.91403	3.50064	3.51524	misc.oxidases - copper, flavone etc.	[1 ESTs aligned] arabidopsis/peptide: | Symbol: None | amine oxidase family protein, similar to polyamine oxidase SP:O64411 (Zea mays); contains Pfam profile PF01593 amine oxidase, flavin-containing | chr1:24493447-24496687 FORWARD | Aliases: F1E22.18, F1E22_18(evalue: 8e-54, score=207) genbank/nr: gi|6686400|gb|AAF23834.1| F1E22.18 [Arabidopsis thaliana] (evalue: 4e-53, score=211)
SGN-U214101	4.4797	4.21501	4.53766	misc.oxidases - copper, flavone etc.	[49 ESTs aligned] arabidopsis/peptide: | Symbol: None | amine oxidase family protein, similar to polyamine oxidase SP:O64411 (Zea mays); contains Pfam profile PF01593 amine oxidase, flavin-containing | chr1:24493447-24496687 FORWARD | Aliases: F1E22.18, F1E22_18(evalue: 0, score=662) genbank/nr: gi|15218830|ref|NP_176759.1| amine oxidase family [Arabidopsis thaliana] gi|23198290|gb|AAN15672.1| pu…
SGN-U219648	-2.89142	-2.88683	-2.54341	misc.peroxidases	[16 ESTs aligned] arabidopsis/peptide: AT5G40150.1 | Symbol: None | peroxidase, putative, identical to peroxidase ATP26a {Arabidopsis thaliana} GP:1890317:emb:CAA72487 | chr5:16076737-16078271 REVERSE | Aliases: MSN9.50, MSN9_50 (evalue: 5e-120, score=428) genbank/nr: gi|15242580|ref|NP_198831.1| peroxidase, putative [Arabidopsis thaliana] gi|26397798|sp|Q9FL16|PE63_ARATH Peroxidase 63 precursor …
SGN-U219659	-1.56948	-1.2948	-2.18599	misc.peroxidases	[6 ESTs aligned] arabidopsis/peptide: AT5G06720.1 | Symbol: None | peroxidase, putative, identical to peroxidase (Arabidopsis thaliana) gi:1491617:emb:CAA68212 | chr5:2077430-2079006 REVERSE | Aliases: MPH15.8, MPH15_8 (evalue: 3e-71, score=264) genbank/nr: gi|218308|dbj|BAA01992.1| peroxidase [Nicotiana tabacum] (evalue: 3e-89, score=330)
SGN-U242711	-1.53166	--	-2.11055	misc.peroxidases	[1 ESTs aligned] arabidopsis/peptide: AT5G06720.1 | Symbol: None | peroxidase, putative, identical to peroxidase (Arabidopsis thaliana) gi:1491617:emb:CAA68212 | chr5:2077430-2079006 REVERSE | Aliases: MPH15.8, MPH15_8 (evalue: 2e-20, score=96.3) genbank/nr: gi|218308|dbj|BAA01992.1| peroxidase [Nicotiana tabacum] (evalue: 6e-26, score=120)
SGN-U213327	-3.04992	-1.95092	-1.44347	misc.peroxidases	[9 ESTs aligned] arabidopsis/peptide: AT1G05260.1 | Symbol: None | peroxidase 3 (PER3) (P3) / rare cold-inducible protein (RCI3A) (PRC), identical to SP:O23044 Peroxidase 3 precursor (EC 1.11.1.7) (Atperox P3) (Rare cold inducible protein) (RCI3A) (ATPRC) {Arabidopsis thalliana} | chr1:1529767-1531438 FORWARD | Aliases: YUP8H12.13, YUP8H12_13 (evalue: 2e-113, score=405) genbank/nr: gi|678547|gb|A…
SGN-U214493	2.55468	-0.576433	1.03923	misc.peroxidases	[6 ESTs aligned] arabidopsis/peptide: AT5G05340.1 | Symbol: None | peroxidase, putative, similar to peroxidase (Nicotiana tabacum) gi:5381253:dbj:BAA82306; similar to Peroxidase P7 (Brassica rapa (Turnip)) SWISS-PROT:P00434 | chr5:1578952-1580876 REVERSE | Aliases: K18I23.14, K18I23_14 (evalue: 8e-129, score=457) genbank/nr: gi|5381253|dbj|BAA82306.1| peroxidase [Nicotiana tabacum](evalue: 1e-155…
SGN-U213541	-2.12632	--	1.34819	misc.peroxidases	[69 ESTs aligned] arabidopsis/peptide: AT5G64120.1 | Symbol: None | peroxidase, putative, identical to peroxidase (Arabidopsis thaliana) gi:1483222:emb:CAA67551 | chr5:25676532-25678228 REVERSE | Aliases: MHJ24.10, MHJ24_10 (evalue: 3e-109, score=392) genbank/nr: cationic(evalue: 8e-166, score=586)
SGN-U215392	2.43178	0.715948	1.35943	misc.peroxidases	[25 ESTs aligned] arabidopsis/peptide: AT5G05340.1 | Symbol: None | peroxidase, putative, similar to peroxidase (Nicotiana tabacum) gi:5381253:dbj:BAA82306; similar to Peroxidase P7 (Brassica rapa (Turnip)) SWISS-PROT:P00434 | chr5:1578952-1580876 REVERSE | Aliases: K18I23.14, K18I23_14 (evalue: 3e-60, score=229) genbank/nr: peroxidase(evalue: 0, score=651)
SGN-U215393	2.09199	0.686665	1.45015	misc.peroxidases	[12 ESTs aligned] arabidopsis/peptide: AT5G05340.1 | Symbol: None | peroxidase, putative, similar to peroxidase (Nicotiana tabacum) gi:5381253:dbj:BAA82306; similar to Peroxidase P7 (Brassica rapa (Turnip)) SWISS-PROT:P00434 | chr5:1578952-1580876 REVERSE | Aliases: K18I23.14, K18I23_14 (evalue: 2e-59, score=226) genbank/nr: TAP2(evalue: 5e-175, score=616)
SGN-U215231 *	3.56978	3.84134	2.46636	misc.peroxidases	[23 ESTs aligned] arabidopsis/peptide: AT1G14550.1 | Symbol: None | anionic peroxidase, putative, similar to anionic peroxidase GI:170202 from (Nicotiana sylvestris) | chr1:4979023-4980319 FORWARD | Aliases: F14L17.33, F14L17_33 (evalue: 1e-110, score=396) genbank/nr: gi|1076611|pir||B56555 peroxidase (EC 1.11.1.7), anionic, precursor - wood tobacco(evalue: 2e-151, score=538)
SGN-U213891 *	1.26916	1.28276	2.63712	misc.peroxidases	[1 ESTs aligned] arabidopsis/peptide: AT5G58390.1 | Symbol: None | peroxidase, putative, similar to peroxidase (Nicotiana tabacum) gi:5381253:dbj:BAA82306 | chr5:23616793-23618551 REVERSE | Aliases: MCK7.26, MCK7_26 (evalue: 7e-43, score=171) genbank/nr: peroxidase(evalue: 4e-75, score=284)
SGN-U213351	3.68884	2.96897	2.80508	misc.peroxidases	[13 ESTs aligned] arabidopsis/peptide: AT1G71695.1 | Symbol: None | peroxidase 12 (PER12) (P12) (PRXR6), identical to SP:Q96520 Peroxidase 12 precursor (EC 1.11.1.7) (Atperox P12) (PRXR6) (ATP4a) {Arabidopsis thaliana} | chr1:26967967-26970350 FORWARD | Aliases: F14O23.6, F14O23_6 (evalue: 1e-83, score=306) genbank/nr: gi|56385009|gb|AAS97959.2| peroxidase precursor [Euphorbia characias] (evalue:…
SGN-U213352	2.16334	2.3373	3.27882	misc.peroxidases	[1 ESTs aligned] arabidopsis/peptide: AT1G71695.1 | Symbol: None | peroxidase 12 (PER12) (P12) (PRXR6), identical to SP:Q96520 Peroxidase 12 precursor (EC 1.11.1.7) (Atperox P12) (PRXR6) (ATP4a) {Arabidopsis thaliana} | chr1:26967967-26970350 FORWARD | Aliases: F14O23.6, F14O23_6 (evalue: 5e-105, score=378) genbank/nr: gi|14031049|gb|AAK52084.1| peroxidase [Nicotiana tabacum](evalue: 2e-115, scor…
SGN-U214242	4.63925	--	3.34518	misc.peroxidases	[9 ESTs aligned] arabidopsis/peptide: AT5G58390.1 | Symbol: None | peroxidase, putative, similar to peroxidase (Nicotiana tabacum) gi:5381253:dbj:BAA82306 | chr5:23616793-23618551 REVERSE | Aliases: MCK7.26, MCK7_26 (evalue: 2e-91, score=333) genbank/nr: gi|6093671|sp|P22195|PER1_ARAHY Cationic peroxidase 1 precursor (PNPC1) gi|1491776|gb|AAB06183.1| cationic peroxidase(evalue: 6e-101, score=370)
SGN-U227203	--	3.50245	4.54609	misc.peroxidases	[3 ESTs aligned] arabidopsis/peptide: AT5G06720.1 | Symbol: None | peroxidase, putative, identical to peroxidase (Arabidopsis thaliana) gi:1491617:emb:CAA68212 | chr5:2077430-2079006 REVERSE | Aliases: MPH15.8, MPH15_8 (evalue: 2e-66, score=249) genbank/nr: gi|42494611|gb|AAS17636.1| peroxidase ATPA2 [Arabidopsis thaliana] >gi|21593262|gb|AAM65211.1| peroxidase [Arabidopsis thaliana] (evalue: 4e-…
SGN-U214241	4.77091	--	4.79767	misc.peroxidases	[4 ESTs aligned] arabidopsis/peptide: AT5G58390.1 | Symbol: None | peroxidase, putative, similar to peroxidase (Nicotiana tabacum) gi:5381253:dbj:BAA82306 | chr5:23616793-23618551 REVERSE | Aliases: MCK7.26, MCK7_26 (evalue: 7e-60, score=157) genbank/nr: gi|571484|gb|AAB48986.1| peroxidase precursor(evalue: 1e-59, score=164)
SGN-U212850	-1.01624	6.02873	5.58324	misc.peroxidases	[31 ESTs aligned] arabidopsis/peptide: AT2G37130.1 | Symbol: None | peroxidase 21 (PER21) (P21) (PRXR5), identical to SP:Q42580 Peroxidase 21 precursor (EC 1.11.1.7) (Atperox P21) (PRXR5) (ATP2a/ATP2b) {Arabidopsis thaliana} | chr2:15605000-15607137 REVERSE | Aliases: T2N18.11, T2N18_11 (evalue: 1e-132, score=469) genbank/nr: gi|15228090|ref|NP_181250.1| peroxidase, putative (ATP2a) [Arabidopsis …
SGN-U222505	3.37324	--	--	misc.peroxidases	[5 ESTs aligned] arabidopsis/peptide: AT2G18980.1 | Symbol: None | peroxidase, putative, identical to peroxidase ATP22a (Arabidopsis thaliana) gi:1620369:emb:CAA70034 | chr2:8240417-8242394 REVERSE | Aliases: F19F24.18, F19F24_18 (evalue: 7e-64, score=240) genbank/nr: gi|14485511|emb|CAC42086.1| putative peroxidase [Solanum tuberosum](evalue: 7e-67, score=256)
SGN-U219703	--	-3.06994	-2.7978	redox.ascorbate and glutathione	[8 ESTs aligned] arabidopsis/peptide: AT1G06620.1 | Symbol: None | 2-oxoglutarate-dependent dioxygenase, putative, similar to 2A6 (GI:599622) and tomato ethylene synthesis regulatory protein E8 (SP:P10967); contains Pfam profile: PF00671 Iron/Ascorbate oxidoreductase family | chr1:2025600-2027270 FORWARD | Aliases: F12K11.24, F12K11_24 (evalue: 3e-54, score=208) genbank/nr: gi|66730858|dbj|BAD989…
SGN-U232128	-0.866474	-1.78942	-2.15394	redox.ascorbate and glutathione	[1 ESTs aligned] arabidopsis/peptide: AT1G06620.1 | Symbol: None | 2-oxoglutarate-dependent dioxygenase, putative, similar to 2A6 (GI:599622) and tomato ethylene synthesis regulatory protein E8 (SP:P10967); contains Pfam profile: PF00671 Iron/Ascorbate oxidoreductase family | chr1:2025600-2027270 FORWARD | Aliases: F12K11.24, F12K11_24 (evalue: 2e-40, score=162) genbank/nr: gi|2218141|gb|AAB71139…
SGN-U221182	2.19116	0.693409	0.955491	redox.ascorbate and glutathione	[7 ESTs aligned] arabidopsis/peptide: | Symbol: None | cytochrome B561-related, related to cytochrome b-561 (GI:20345443) (Mus musculus); multidrug resistance protein, Homo sapiens, PIR2:S71841 | chr4:10093535-10097514 REVERSE | Aliases: T9A21.110, T9A21_110(evalue: 2e-76, score=282) genbank/nr: gi|15236824|ref|NP_193560.1| cytochrome b561-related [Arabidopsis thaliana] gi|7487843|pir||T04928 hyp…
SGN-U214215	1.60465	2.48381	2.52272	redox.ascorbate and glutathione	[60 ESTs aligned] arabidopsis/peptide: | Symbol: None | cytochrome b5 domain-containing protein, similar to SP:O00264 Membrane associated progesterone receptor component (mPR) {Homo sapiens}; contains Pfam profile PF00173: Heme/Steroid binding domain | chr3:18140586-18142558 FORWARD | Aliases: T21J18.160(evalue: 2e-71, score=266) genbank/nr: gi|37535798|ref|NP_922201.1| putative steroid membrane …
SGN-U243068	-2.93565	-2.22652	-2.32224	redox.ascorbate and glutathione.ascorbate	[7 ESTs aligned] arabidopsis/peptide: | Symbol: None | monodehydroascorbate reductase, putative, similar to cytosolic monodehydroascorbate reductase GB:BAA77214 (Oryza sativa) | chr3:10316360-10319293 FORWARD | Aliases: K16N12.9(evalue: 0, score=730) genbank/nr: gi|15232273|ref|NP_189420.1| monodehydroascorbate reductase, putative [Arabidopsis thaliana] gi|11994487|dbj|BAB02528.1| cytosolic monod…
SGN-U218110 *	-1.72313	-1.74689	-2.85632	redox.ascorbate and glutathione.glutathione	[17 ESTs aligned] arabidopsis/peptide: | Symbol: None | gamma-glutamyltranspeptidase family protein, similar to SP:P07314 Gamma-glutamyltranspeptidase precursor (EC 2.3.2.2) (Gamma- glutamyltransferase) (GGT) {Rattus norvegicus}; contains Pfam profilePF01019: Gamma-glutamyltranspeptidase | chr4:14400938-14403739 FORWARD | Aliases: F17A13.30, F17A13_30(evalue: 0, score=724) genbank/nr: gi|15233493…
SGN-U213865	-0.274141	1.73314	2.05462	redox.ascorbate and glutathione.glutathione	[3 ESTs aligned] arabidopsis/peptide: | Symbol: None | glutathione reductase, putative, identical to GB:P48641 from (Arabidopsis thaliana) | chr3:8729517-8734516 REVERSE | Aliases: MUJ8.3, MUJ8_3(evalue: 0, score=445) genbank/nr: gi|50058094|dbj|BAD27393.1| glutathione reductase [Zinnia elegans] (evalue: 0, score=465)
SGN-U214733	4.26323	3.68912	3.45437	redox.ascorbate and glutathione.glutathione	[45 ESTs aligned] arabidopsis/peptide: | Symbol: None | glutathione peroxidase, putative | chr4:7009763-7011350 REVERSE | Aliases: T5C23.30, T5C23_30(evalue: 9e-79, score=290) genbank/nr: gi|2388885|emb|CAA75054.1| glutathione peroxidase [Lycopersicon esculentum] >gi|20138152|sp|O24031|GPX4_LYCES Probable phospholipid hydroperoxide glutathione peroxidase (PHGPx) (evalue: 4e-93, score=344)
SGN-U224934	-4.81582	-5.12232	-4.58516	redox.dismutases and catalases	[3 ESTs aligned] arabidopsis/peptide: | Symbol: None | catalase 2, identical to catalase 2 SP:P25819, GI:17865693 from (Arabidopsis thaliana) | chr4:16700637-16703292 REVERSE | Aliases: T12J5.2(evalue: 7e-88, score=320) genbank/nr: gi|22656384|gb|AAM97542.1| catalase 3 [Capsicum annuum](evalue: 6e-93, score=343)
SGN-U213940	-4.05371	-3.84754	-3.46119	redox.dismutases and catalases	[2 ESTs aligned] arabidopsis/peptide: | Symbol: None | superoxide dismutase (Fe), putative / iron superoxide dismutase, putative, similar to Fe-superoxide dismutase precursor (Medicago sativa) gi:16974682:gb:AAL32441 | chr5:20790522-20792898 REVERSE | Aliases: MWD22.4, MWD22_4(evalue: 6e-10, score=61.2) genbank/nr: gi|33413303|emb|CAE22480.1| superoxide dismutase [Fe] [Lycopersicon esculentum](ev…
SGN-U212687	-3.03749	-3.525	-3.1228	redox.dismutases and catalases	[388 ESTs aligned] arabidopsis/peptide: | Symbol: None | catalase 2, identical to catalase 2 SP:P25819, GI:17865693 from (Arabidopsis thaliana) | chr4:16700637-16703292 REVERSE | Aliases: T12J5.2(evalue: 0, score=825) genbank/nr: gi|231687|sp|P30264|CATA1_LYCES Catalase isozyme 1 >gi|170398|gb|AAA34145.1| catalase >gi|445617|prf||1909364A catalase (evalue: 0, score=1039)
SGN-U232054 *	-4.11984	-3.99564	-2.66414	redox.dismutases and catalases	[1 ESTs aligned] arabidopsis/peptide: | Symbol: None | catalase 2, identical to catalase 2 SP:P25819, GI:17865693 from (Arabidopsis thaliana) | chr4:16700637-16703292 REVERSE | Aliases: T12J5.2(evalue: 9e-83, score=302) genbank/nr: gi|231687|sp|P30264|CATA1_LYCES Catalase isozyme 1 >gi|170398|gb|AAA34145.1| catalase >gi|445617|prf||1909364A catalase (evalue: 3e-102, score=372)
SGN-U242631	-1.64158	-2.72922	-2.30518	redox.dismutases and catalases	[1 ESTs aligned] arabidopsis/peptide: | Symbol: None | catalase 1, identical to catalase 1 GI:2511725 from (Arabidopsis thaliana) | chr1:7146720-7149967 FORWARD | Aliases: F5M15.31, F5M15_31(evalue: 1e-17, score=87) genbank/nr: gi|66968812|gb|AAY59707.1| catalase [Oryza sativa (indica cultivar-group)] (evalue: 1e-17, score=93.6)
SGN-U212914	3.05511	2.60122	2.68058	redox.dismutases and catalases	[1 ESTs aligned] arabidopsis/peptide: | Symbol: None | superoxide dismutase (Cu-Zn) (SODCC) / copper/zinc superoxide dismutase (CSD1), identical to SWISS-PROT: P24704 | chr1:2827089-2829260 FORWARD | Aliases: F22O13.32, F22O13_32(evalue: 2e-17, score=87) genbank/nr: gi|854248|emb|CAA60826.1| cytosolic Cu,Zn superoxide dismutase [Lycopersicon esculentum] >gi|3334337|sp|Q43779|SODC2_LYCES Superoxid…
SGN-U220890	-3.65098	--	-2.24491	redox.glutaredoxins	[7 ESTs aligned] arabidopsis/peptide: | Symbol: None | glutaredoxin family protein, contains INTERPRO Domain IPR002109, Glutaredoxin (thioltransferase) | chr4:8937391-8937851 FORWARD | Aliases: DL3890W, FCAALL.358(evalue: 6e-41, score=164) genbank/nr: gi|15234680|ref|NP_193305.1| glutaredoxin protein family [Arabidopsis thaliana] gi|7430862|pir||B71422 probable glutaredoxin - Arabidopsis thaliana…
SGN-U220385	-2.85086	-0.769784	-1.87456	redox.glutaredoxins	[1 ESTs aligned] arabidopsis/peptide: | Symbol: None | glutaredoxin family protein | chr3:10849906-10851359 FORWARD | Aliases: T19N8.15(evalue: 1e-34, score=143) genbank/nr: Glutaredoxin(evalue: 2e-36, score=149)
SGN-U227638	-2.22464	-1.82247	-1.34578	redox.glutaredoxins	[3 ESTs aligned] arabidopsis/peptide: | Symbol: None | glutaredoxin family protein, contains INTERPRO Domain IPR002109, Glutaredoxin (thioltransferase) | chr1:698207-698515 REVERSE | Aliases: F10O3.16, F10O3_16(evalue: 1e-30, score=129) genbank/nr: gi|15218675|ref|NP_171801.1| glutaredoxin protein family [Arabidopsis thaliana] gi|25282781|pir||H86160 hypothetical protein F10O3.16 - Arabidopsis th…
SGN-U217320	2.22532	1.64019	2.24287	redox.glutaredoxins	[13 ESTs aligned] arabidopsis/peptide: | Symbol: None | glutaredoxin family protein, contains INTERPRO Domain IPR002109, Glutaredoxin (thioltransferase) | chr1:10013460-10014059 REVERSE | Aliases: F3M18.8, F3M18_8(evalue: 3e-24, score=108) genbank/nr: gi|15218686|ref|NP_174170.1| glutaredoxin protein family [Arabidopsis thaliana] gi|25403346|pir||H86410 protein F3M18.8 [imported] - Arabidopsis th…
SGN-U216310	2.3872	1.04835	0.637723	redox.heme	[17 ESTs aligned] arabidopsis/peptide: | Symbol: None | SOUL heme-binding family protein, weak similarity to SOUL protein (Mus musculus) GI:4886906; contains Pfam profile PF04832: SOUL heme-binding protein | chr2:15898050-15898921 FORWARD | Aliases: T8P21.12, T8P21_12(evalue: 4e-76, score=281) genbank/nr: SOUL(evalue: 1e-81, score=305)
SGN-U222227	-2.31346	-2.17217	-3.40097	redox.thioredoxin	[8 ESTs aligned] arabidopsis/peptide: | Symbol: None | thioredoxin family protein, low similarity to thioredoxin (Gallus gallus) GI:212766; contains Pfam profile: PF00085 Thioredoxin | chr1:2379692-2381357 FORWARD | Aliases: F24B9.21, F24B9_21(evalue: 8e-54, score=207) genbank/nr: gi|18390799|ref|NP_563794.1| thioredoxin family [Arabidopsis thaliana] gi|13507559|gb|AAK28642.1| unknown protein [Ar…
SGN-U226064	-2.22937	-2.42819	-1.89963	redox.thioredoxin	[7 ESTs aligned] arabidopsis/peptide: | Symbol: None | Encodes a single cysteine active site thioredoxin-related protein, similar to thioredoxin H-type from Arabidopsis thaliana SP:P29448, Nicotiana tabacum SP:Q07090; contains Pfam profile: PF00085 Thioredoxin; | chr1:3874437-3875484 FORWARD | Aliases: T23J18.19, T23J18_19(evalue: 5e-38, score=154) genbank/nr: gi|4928460|gb|AAD33596.1| thioredoxi…
