# Supplementary material for: Differential Modulation of Photosynthesis, Signaling, and Transcriptional Regulation between Tolerant and Sensitive Tomato Genotypes under Cold Stress
Source: PLoS One. 2012 Nov 30;7(11):e50785. doi: 10.1371/journal.pone.0050785 (PMC3511270; doi:10.1371/journal.pone.0050785)
Supplement: Table S9 — List of cold-responsive genes involved in hormone metabolism and signaling pathways in the three tomato genotypes. (XLS) [file pone.0050785.s013.xls]

## Sheet: Sheet1
Table S9. List of cold-responsive genes involved in hormone metabolism and signaling pathways in the three tomato genotypes.
Cold-responsive genes (q value<0.05 and Log2 ratio (cold stress/control) more than 2 or less than −2) involved in hormone metabolism and signaling pathways were categorized by MAPMAN software [34]. Positive and negative values indicate genes were up- and down-regulated by cold stress, respectively. Data are means of three independent biological replicates. ‘--’ represent the missing values. Unige…
Unigene	LA1777	q-value(%)	LA3969	q-value(%)	LA4024	q-value(%)	Arabidopsis best hit	e value
Abscisic acid (ABA)
SGN-U214274 *	-1.36082	0.00758592	-1.5546	0.0135324	-2.01056	0.0165526	AT1G30910.1 molybdenum cofactor sulfurase family protein	3e-112
SGN-U216898	-3.36236	0	0.05249	21.8925	-1.50854	0.0305216	AT4G19170.1 NCED4 (NINE-CIS-EPOXYCAROTENOID DIOXYGENASE 4)	2e-208
SGN-U214605	1.78809	0	4.48578	0	2.57157	0	AT3G14440.1 NCED3 (NINE-CIS-EPOXYCAROTENOID DIOXYGENASE 3); 9-cis-epoxycarotenoid dioxygenase	1e-242
SGN-U221254	-2.99644	0	-1.18485	0.0505501	-1.26465	0.0165526	AT5G67030.1 ABA1 (ABA DEFICIENT 1); zeaxanthin epoxidase	2e-81
Z83835	-2.95174	0	-1.04102	0.125451	-1.56309	0.053989	AT5G67030.1 ABA1 (ABA DEFICIENT 1); zeaxanthin epoxidase	8e-252
SGN-U218536	3.36292	0	1.4933	0	1.88059	0	AT5G66880.1 SNRK2.3 (SUCROSE NONFERMENTING 1(SNF1)-RELATED PROTEIN KINASE 2.3); kinase/ protein kinase	2e-160
SGN-U225548	2.46497	0.0172066	2.9155	0	3.28463	0	AT1G34750.1 protein phosphatase 2C, putative / PP2C, putative	2e-116
SGN-U215103	2.20129	0	2.46141	0	2.72127	0	AT4G33920.1 protein phosphatase 2C family protein / PP2C family protein	3e-142
SGN-U221937	2.04739	0	2.42577	0	2.89169	0	AT2G40180.1 ATHPP2C5; catalytic/ protein serine/threonine phosphatase	5e-63
SGN-U225528	2.31014	0	2.10188	0	2.45987	0	AT1G22280.1 protein phosphatase 2C, putative / PP2C, putative	5e-45
SGN-U216018	-2.59148	0	-2.29047	0	-2.49675	0	AT4G27800.1 protein phosphatase 2C PPH1 / PP2C PPH1 (PPH1)	2e-133
SGN-U226314	2.11953	0	3.0171	0	2.61106	0	AT3G15260.1 protein phosphatase 2C, putative / PP2C, putative	1e-44
SGN-U229261	3.04392	0	2.80837	0	3.73117	0	AT2G40180.1 ATHPP2C5; catalytic/ protein serine/threonine phosphatase	3e-54
SGN-U227354	-2.29105	0	-3.58192	0.0135324	--	--	AT3G05640.1 protein phosphatase 2C, putative / PP2C, putative	8e-35
SGN-U215101	--	--	1.60834	0	2.22424	0.0136587	AT4G33920.1 protein phosphatase 2C family protein / PP2C family protein	2e-24
SGN-U223124	-2.00294	0.00758592	--	--	-0.257031	5.54375	AT5G36250.1 protein phosphatase 2C, putative / PP2C, putative	3e-134
SGN-U221716	--	--	--	--	2.41973	0	AT1G07630.1 PLL5; catalytic/ protein serine/threonine phosphatase	1e-49
SGN-U214466	4.71254	0	4.00293	0	4.20133	0	AT5G64750.1 ABR1 (ABA REPRESSOR1); DNA binding / transcription factor	5e-20
SGN-U219020	4.59727	0	5.46198	0	4.6333	0	AT5G64750.1 ABR1 (ABA REPRESSOR1); DNA binding / transcription factor	4e-25
SGN-U219819	5.28493	0	6.5262	0	6.02997	0	AT5G08790.1 ATAF2; transcription activator	8e-65
SGN-U217978	4.06372	0	5.46822	0	4.77303	0	AT1G01720.1 ATAF1; transcription activator/ transcription factor	4e-21
SGN-U215842	1.94861	0	2.96127	0	2.25615	0	AT1G01720.1 ATAF1; transcription activator/ transcription factor	2e-106
SGN-U214780	3.22891	0	3.69318	0	3.08661	0	AT1G01720.1 ATAF1; transcription activator/ transcription factor	1e-105
Auxin/IAA
SGN-U227647	-2.09111	0	-2.5041	0	-2.29378	0	AT5G22300.1 NIT4 (NITRILASE 4); 3-cyanoalanine hydratase/ cyanoalanine nitrilase/ indole-3-acetonitrile nitrilase/ nitrilase/ nitrile hydratase	5e-19
SGN-U221440	-0.958664	0.276408	-2.22679	0	-2.60269	0	AT5G22300.1 NIT4 (NITRILASE 4); 3-cyanoalanine hydratase/ cyanoalanine nitrilase/ indole-3-acetonitrile nitrilase/ nitrilase/ nitrile hydratase	8e-105
SGN-U221851	0.292606	15.2826	2.02734	0	2.22476	0	AT5G54140.1 ILL3; IAA-amino acid conjugate hydrolase/ metallopeptidase	2e-94
SGN-U236908	-2.61608	0	-3.24503	0	-3.11521	0	AT3G62980.1 TIR1 (TRANSPORT INHIBITOR RESPONSE 1); auxin binding / protein binding / ubiquitin-protein ligase	1e-41
SGN-U223813	-2.29367	0.00758592	-3.30077	0	-3.84879	0	AT3G62980.1 TIR1 (TRANSPORT INHIBITOR RESPONSE 1); auxin binding / protein binding / ubiquitin-protein ligase	1e-103
SGN-U216849	-3.54747	0.0376714	-1.15281	0.0250876	-1.80216	0.0165526	AT5G62000.1 ARF2 (AUXIN RESPONSE FACTOR 2); protein binding / transcription factor	3e-161
SGN-U222937	-3.0458	0	-0.736234	0.125451	-1.33751	0.00934378	AT5G62000.1 ARF2 (AUXIN RESPONSE FACTOR 2); protein binding / transcription factor	2e-70
SGN-U218627	3.67307	0	3.76008	0	3.21881	0	AT1G04240.1 SHY2 (SHORT HYPOCOTYL 2); transcription factor	4e-37
SGN-U239038	-2.52593	0.00758592	-1.84581	0.0441687	-2.16523	0	AT3G04730.1 IAA16; transcription factor	6e-64
SGN-U242737	-2.40293	0	-2.10014	0.0250876	-2.00864	0	AT1G04250.1 AXR3 (AUXIN RESISTANT 3); transcription factor	6e-46
SGN-U215090	-0.183374	13.4289	-1.91524	0	-2.1219	0	AT5G43700.1 ATAUX2-11 (AUXIN INDUCIBLE 2-11); DNA binding / transcription factor	4e-62
SGN-U234749	-1.05367	0.0245571	-2.43326	0	-1.49591	0.0165526	AT1G77690.1 LAX3 (LIKE AUX1 3); amino acid transmembrane transporter/ auxin influx transmembrane transporter/ transporter	1e-24
SGN-U223374	-0.727188	0.205372	-2.2049	0	-1.59401	0.00934378	AT1G77690.1 LAX3 (LIKE AUX1 3); amino acid transmembrane transporter/ auxin influx transmembrane transporter/ transporter	4e-112
SGN-U236633	-3.32096	0	-2.57845	0	-2.22594	0	AT1G70940.1 PIN3 (PIN-FORMED 3); auxin:hydrogen symporter/ transporter	2e-19
SGN-U229840	--	--	--	--	-3.31348	0	AT1G23080.1 PIN7 (PIN-FORMED 7); auxin efflux transmembrane transporter/ auxin:hydrogen symporter/ transporter	1e-58
SGN-U226470	-2.85461	0	-2.18975	0	-2.19921	0.00934378	AT1G70940.1 PIN3 (PIN-FORMED 3); auxin:hydrogen symporter/ transporter	1e-82
SGN-U221299	-3.91475	0	-3.29823	0	-3.2589	0	AT2G38120.1 AUX1 (AUXIN RESISTANT 1); amino acid transmembrane transporter/ auxin binding / auxin influx transmembrane transporter/ transporter	5e-62
SGN-U215106 *	2.25186	0	2.78428	0	0.950279	0	AT1G21410.1 SKP2A	2e-150
SGN-U226246	-1.41806	0	--	--	-2.3053	0.0165526	AT2G42620.1 MAX2 (MORE AXILLARY BRANCHES 2); ubiquitin-protein ligase	5e-88
SGN-U225472	--	--	-3.18355	0	-3.10914	0	AT2G21050.1 amino acid permease, putative	2e-20
SGN-U213604	-2.16418	0	-1.71103	0.0522747	-1.63001	0.053989	AT1G15690.1 AVP1; ATPase/ hydrogen-translocating pyrophosphatase	0
SGN-U212966	-3.58857	0	-1.76537	0.0615319	-2.85809	0	AT5G01240.1 amino acid permease, putative	3e-23
SGN-U242474	-2.26516	0	-1.78074	0.0250876	-1.40374	0.053989	AT2G38120.1 AUX1 (AUXIN RESISTANT 1); amino acid transmembrane transporter/ auxin binding / auxin influx transmembrane transporter/ transporter	9e-23
SGN-U215855	4.7529	0	6.1062	0	5.62854	0	AT1G60710.1 ATB2; oxidoreductase	5e-149
SGN-U215857	3.26445	0	5.00654	0	4.21946	0	AT1G60710.1 ATB2; oxidoreductase	1e-160
SGN-U216491	5.53984	0	6.27619	0	5.5681	0	AT5G47530.1 auxin-responsive protein, putative	1e-112
SGN-U225066	1.94734	0.00642146	3.54772	0	3.39969	0	AT2G46690.1 auxin-responsive family protein	2e-22
SGN-U215655 *	1.38422	0.00642146	1.33216	0.0274412	2.56455	0	AT3G25290.1 auxin-responsive family protein	6e-40
SGN-U234302	-2.7791	0	-3.26057	0	-2.79794	0	AT1G28330.4 DYL1 (DORMANCY-ASSOCIATED PROTEIN-LIKE 1)	3e-22
SGN-U220218	-5.08168	0	-4.94389	0	-4.41074	0	AT1G28330.4 DYL1 (DORMANCY-ASSOCIATED PROTEIN-LIKE 1)	3e-22
SGN-U238510	--	--	-3.0344	0	--	--	AT1G29450.1 auxin-responsive protein, putative	3e-35
SGN-U224211	-3.02719	0	-3.06511	0	-2.35385	0	AT4G00880.1 auxin-responsive family protein	3e-31
SGN-U221902	-4.48201	0	-3.00619	0	-2.75542	0	AT3G07390.1 AIR12; extracellular matrix structural constituent	2e-34
SGN-U214638	4.76529	0	4.88977	0	5.3917	0	AT5G35735.1 auxin-responsive family protein	3e-120
SGN-U216613	-4.44517	0	-3.51232	0	-4.19095	0	AT4G38840.1 auxin-responsive protein, putative	8e-25
SGN-U216614	-4.10968	0	-2.75639	0.0250876	-3.43561	0	AT4G38840.1 auxin-responsive protein, putative	3e-26
SGN-U213615	-6.19575	0	-3.86114	0	-6.8198	0	AT2G33830.1 dormancy/auxin associated family protein	7e-16
SGN-U225740	5.19549	0	5.6824	0	5.02745	0	AT2G14960.1 GH3.1	2e-09
SGN-U222644	-1.25093	0.0245571	--	--	-2.13203	0	AT5G54510.1 DFL1 (DWARF IN LIGHT 1); indole-3-acetic acid amido synthetase	2e-111
SGN-U214464	--	--	-5.37168	0	-5.15823	0	AT4G03400.1 DFL2 (DWARF IN LIGHT 2)	1e-118
SGN-U214465	-3.58844	0	-4.28803	0	-4.1832	0	AT4G03400.1 DFL2 (DWARF IN LIGHT 2)	6e-138
SGN-U228079	-2.22553	0	-3.89849	0	-3.77095	0	AT4G03400.1 DFL2 (DWARF IN LIGHT 2)	3e-56
Ethylene (ET)
SGN-U216896	6.3248	0	5.15176	0	4.98855	0	AT1G01480.1 ACS2; 1-aminocyclopropane-1-carboxylate synthase	8e-186
SGN-U220379	3.13181	0	2.18254	0	2.34454	0.0136587	AT3G61510.1 ACS1 (ACC SYNTHASE 1); 1-aminocyclopropane-1-carboxylate synthase	2e-81
SGN-U226360	3.39191	0	--	--	--	--	AT3G61510.1 ACS1 (ACC SYNTHASE 1); 1-aminocyclopropane-1-carboxylate synthase	8e-13
SGN-U212786	2.36606	0.0376714	3.67661	0	3.08907	0	AT1G05010.1 EFE (ETHYLENE-FORMING ENZYME); 1-aminocyclopropane-1-carboxylate oxidase	7e-131
SGN-U212788	2.96832	0	4.21261	0	4.15137	0	AT1G05010.1 EFE (ETHYLENE-FORMING ENZYME); 1-aminocyclopropane-1-carboxylate oxidase	9e-76
SGN-U214919	-4.09586	0	-2.13861	0	-1.9752	0	AT1G05010.1 EFE (ETHYLENE-FORMING ENZYME); 1-aminocyclopropane-1-carboxylate oxidase	1e-132
SGN-U225843	-2.16388	0	-0.688519	0.0811825	-2.03188	0.00934378	AT1G06620.1 2-oxoglutarate-dependent dioxygenase, putative	1e-103
SGN-U242213	--	--	-3.39244	0	-2.71482	0	AT1G06620.1 2-oxoglutarate-dependent dioxygenase, putative	5e-44
SGN-U215282	-0.0241848	18.1057	1.44571	0	2.12929	0.0136587	AT2G36690.1 oxidoreductase, 2OG-Fe(II) oxygenase family protein	1e-21
SGN-U213300	--	--	4.02527	0	--	--	AT1G06620.1 2-oxoglutarate-dependent dioxygenase, putative	2e-85
SGN-U216263 *	3.40389	0	2.81933	0	1.91232	0	AT1G06620.1 2-oxoglutarate-dependent dioxygenase, putative	4e-80
SGN-U213299	4.5102	0	4.83187	0	4.4039	0	AT1G06620.1 2-oxoglutarate-dependent dioxygenase, putative	1e-114
SGN-U215359 *	5.94672	0	4.90764	0	3.87862	0	AT1G06620.1 2-oxoglutarate-dependent dioxygenase, putative	6e-114
SGN-U212804	-1.82181	0.018124	-2.28165	0	-2.23698	0	AT1G06620.1 2-oxoglutarate-dependent dioxygenase, putative	1e-106
SGN-U223896	2.01981	0.00642146	1.84249	0	1.56304	0.00877069	AT2G27050.1 EIL1 (ETHYLENE-INSENSITIVE3-LIKE 1); transcription factor/ transcription regulator	5e-91
SGN-U237123	2.24039	0	--	--	--	--	AT1G73730.1 EIL3 (ETHYLENE-INSENSITIVE3-LIKE3); DNA binding / transcription factor	9e-25
SGN-U214885	2.96497	0	2.46491	0	2.37044	0	AT3G04580.1 EIN4 (ETHYLENE INSENSITIVE 4); ethylene binding / glycogen synthase kinase 3/ protein histidine kinase/ receptor	1e-216
SGN-U218369	4.13587	0	2.70915	0	2.45813	0	AT5G03730.2 CTR1 (CONSTITUTIVE TRIPLE RESPONSE 1); kinase/ protein binding / protein serine/threonine kinase/ protein serine/threonine/tyrosine kinase	3e-20
SGN-U228578	2.36722	0.0172066	1.85985	0	1.74134	0	AT1G08720.1 EDR1 (ENHANCED DISEASE RESISTANCE 1); MAP kinase kinase kinase/ kinase/ protein serine/threonine/tyrosine kinase	2e-93
SGN-U222061	-2.18363	0.018124	-1.64302	0.0441687	-1.56772	0.0165526	AT3G59060.1 PIL6 (PHYTOCHROME INTERACTING FACTOR 3-LIKE 6); DNA binding / transcription factor	1e-27
SGN-U217359	6.32313	0	6.26846	0	5.55612	0	AT3G24500.1 MBF1C (MULTIPROTEIN BRIDGING FACTOR 1C); DNA binding / transcription coactivator/ transcription factor	7e-43
SGN-U216667	2.24998	0.0205872	1.89472	0	1.5578	0.0259181	AT3G58680.1 MBF1B (MULTIPROTEIN BRIDGING FACTOR 1B); DNA binding / transcription coactivator	4e-52
SGN-U214425	-2.83891	0	-0.386171	0.740627	--	--	AT5G61600.1 ethylene-responsive element-binding family protein	6e-28
SGN-U214511	3.22653	0	3.98814	0	3.14687	0	AT3G16770.1 ATEBP (ETHYLENE-RESPONSIVE ELEMENT BINDING PROTEIN); DNA binding / protein binding / transcription activator/ transcription factor	9e-29
SGN-U214510	4.08965	0	4.50284	0	4.09964	0	AT2G47520.1 AP2 domain-containing transcription factor, putative	5e-23
SGN-U230490	2.88923	0	2.35822	0	--	--	AT4G27950.1 CRF4 (CYTOKININ RESPONSE FACTOR 4); DNA binding / transcription factor	1e-22
Jasmonates (JA)
SGN-U217432	0.742796	0.433137	2.62111	0	1.70941	0.00877069	AAK62358 allene oxide cylase [Lycopersicon esculentum]	3e-105
SGN-U241102	5.03591	0	5.18768	0	6.03773	0	CAD29735 allene oxide synthase [Solanum tuberosum]	7e-60
SGN-U217795 *	3.26693	0.04294	3.45013	0	4.4497	0	CAD29735 allene oxide synthase [Solanum tuberosum]	6e-118
SGN-U218366	4.62246	0	4.52907	0	4.1027	0	AAF67141 allene oxide synthase [Lycopersicon esculentum]	1e-266
AF230371	3.26547	0	3.33602	0	3.0883	0	AAF67141 allene oxide synthase [Lycopersicon esculentum]	4e-282
SGN-U214319	6.90794	0	4.82853	0	6.08545	0	AAG42261 divinyl ether synthase [Lycopersicon esculentum]	2e-280
SGN-U214318	5.56117	0	3.19946	0	4.28269	0	AAG42261 divinyl ether synthase [Lycopersicon esculentum]	8e-65
SGN-U214317	5.73753	0	2.58653	0	3.54596	0	AAG42261 divinyl ether synthase [Lycopersicon esculentum]	5e-38
SGN-U214851 *	1.01946	0.10635	-1.22717	0.0250876	-2.36212	0	AT3G45140.1 LOX2 (LIPOXYGENASE 2); lipoxygenase	5e-63
SGN-U234711 *	0.799291	0.172072	-1.23357	0.0615319	-2.34375	0	ACM77790 lipoxygenase [Solanum lycopersicum]	3e-80
SGN-U214850	-1.10187	0.0376714	-2.59403	0	-3.31746	0	ACM77790 lipoxygenase [Solanum lycopersicum]	7e-158
SGN-U216002	3.45061	0	4.23166	0	3.86726	0	AAB65767 lipoxygenase	0
U37840	1.97936	0.00642146	2.58503	0.0135324	--	--	AAB65767 lipoxygenase	0
AJ242551 *	-1.07775	0.0376714	-0.911677	0.0274412	-2.40605	0	Q9XG54 12-oxophytodienoate reductase 1	7e-223
SGN-U228308 *	-0.690591	0.205372	-0.805072	0.0811825	-2.62601	0	Q9XG54 12-oxophytodienoate reductase 1	1e-101
SGN-U217603	4.36298	0	5.64991	0	4.97397	0	AT2G33150.1 PKT3 (PEROXISOMAL 3-KETOACYL-COA THIOLASE 3); acetyl-CoA C-acyltransferase	1e-78
SGN-U214617	3.37876	0	3.04661	0	3.99745	0	AT2G33150.1 PKT3 (PEROXISOMAL 3-KETOACYL-COA THIOLASE 3); acetyl-CoA C-acyltransferase	6e-92
SGN-U217320	2.22532	0	1.64019	0	2.24287	0	AT1G28480.1 GRX480; electron carrier/ protein disulfide oxidoreductase	2e-24
SGN-U213942	3.95421	0	4.22475	0	4.28353	0	ABU88421 jasmonate ZIM-domain protein 1 [Solanum lycopersicum]	6e-122
SGN-U222167	-2.38118	0.00758592	-3.3827	0	-2.51911	0	AT2G46370.1 JAR1 (JASMONATE RESISTANT 1); ATP binding / adenylyltransferase/ catalytic/ jasmonate-amino synthetase	1e-182
SGN-U229707	-2.26644	0	-3.38782	0	-2.34795	0	AT2G46370.1 JAR1 (JASMONATE RESISTANT 1); ATP binding / adenylyltransferase/ catalytic/ jasmonate-amino synthetase	4e-85
SGN-U217564	-2.48342	0.00758592	--	--	-1.9329	0.0165526	AT2G46370.1 JAR1 (JASMONATE RESISTANT 1); ATP binding / adenylyltransferase/ catalytic/ jasmonate-amino synthetase	1e-90
SGN-U230755	-1.63343	0.00758592	-3.08864	0	-1.87882	0	AT2G46370.1 JAR1 (JASMONATE RESISTANT 1); ATP binding / adenylyltransferase/ catalytic/ jasmonate-amino synthetase	1e-25
Gibberellin (GA)
SGN-U216197 *	2.98051	0	3.25866	0	4.76899	0	AT1G02400.1 GA2OX6 (GIBBERELLIN 2-OXIDASE 6); gibberellin 2-beta-dioxygenase	4e-06
SGN-U214292	0.683149	0.205372	2.04034	0.0135324	0.948131	0.264403	AT1G78440.1 ATGA2OX1 (gibberellin 2-oxidase 1); gibberellin 2-beta-dioxygenase	1e-59
SGN-U232850	2.63308	0	2.60422	0	1.62094	0.053989	AT1G30040.1 ATGA2OX2 (GIBBERELLIN 2-OXIDASE); gibberellin 2-beta-dioxygenase	8e-43
SGN-U216196	3.40389	0	4.49934	0	5.47704	0	AT1G02400.1 GA2OX6 (GIBBERELLIN 2-OXIDASE 6); gibberellin 2-beta-dioxygenase	1e-48
SGN-U226448	-3.63669	0	-4.62101	0	-4.81386	0	AT4G25420.1 GA20OX1; gibberellin 20-oxidase	1e-130
SGN-U213676	2.46011	0	--	--	--	--	AT1G79460.1 GA2 (GA REQUIRING 2); ent-kaurene synthase	1e-133
SGN-U218918	5.0135	0	4.90825	0	4.62269	0	AT1G52820.1 2-oxoglutarate-dependent dioxygenase, putative	9e-74
SGN-U218917	--	--	3.11347	0.0361516	3.26175	0	AT1G52800.1 oxidoreductase, 2OG-Fe(II) oxygenase family protein	1e-30
SGN-U234094	5.02571	0	4.67066	0	4.59387	0	AT1G52820.1 2-oxoglutarate-dependent dioxygenase, putative	5e-14
SGN-U218916	5.88763	0	5.23125	0	4.9343	0	AT1G52820.1 2-oxoglutarate-dependent dioxygenase, putative	4e-38
SGN-U217853	2.49019	0	1.78476	0	2.24259	0	AT3G63010.1 GID1B (GA INSENSITIVE DWARF1B); hydrolase	4e-159
SGN-U217816	2.47491	0.0172066	2.26161	0	1.47677	0.0259181	AT1G68620.1 hydrolase	1e-93
SGN-U214554	2.15492	0	--	--	--	--	AT3G48690.1 CXE12; carboxylesterase	3e-70
SGN-U215414	5.64412	0	3.74767	0	4.18867	0	AT5G06570.1 hydrolase	1e-44
SGN-U221653	-2.87976	0.00758592	-3.88713	0	-4.01526	0	AT1G74670.1 gibberellin-responsive protein, putative	9e-32
SGN-U215501	-2.68242	0	-3.54924	0	-3.09219	0	AT3G02885.1 GASA5 (GAST1 PROTEIN HOMOLOG 5)	2e-30
Brassinosteroid (BR)
SGN-U221699 *	0.671634	0.276408	1.77063	0	2.00203	0	AT5G05690.1 CPD (CONSTITUTIVE PHOTOMORPHOGENIC DWARF); electron carrier/ heme binding / iron ion binding / monooxygenase/ oxygen binding	2e-51
SGN-U213595	-2.96562	0	-1.81695	0	-2.27237	0	AT3G19820.1 DWF1 (DWARF 1); calmodulin binding / catalytic	1e-255
SGN-U218112	-2.00816	0.00758592	-2.1213	0	-1.51333	0.00934378	AT3G02580.1 STE1 (STEROL 1); C-5 sterol desaturase	4e-125
SGN-U215649	--	--	-3.73746	0	-2.35669	0	AT2G03760.1 ST; brassinosteroid sulfotransferase/ sulfotransferase	3e-92
SGN-U233201 *	5.3949	0	3.7287	0	2.58988	0	AT2G36800.1 DOGT1 (DON-GLUCOSYLTRANSFERASE 1); UDP-glycosyltransferase/ cis-zeatin O-beta-D-glucosyltransferase/ glucosyltransferase/ quercetin 4'-O-glucosyltransferase/ quercetin 7-O-glucosyltransferase/ trans-zeatin O-beta-D-glucosyltransferase/ transferase, transf	5e-28
SGN-U216024	2.06093	0	1.74198	0	2.11701	0	AT5G48380.1 leucine-rich repeat family protein / protein kinase family protein	8e-207
SGN-U231291	4.30347	0	4.39092	0	4.51569	0	AT1G74360.1 leucine-rich repeat transmembrane protein kinase, putative	9e-62
SGN-U216237	-2.09091	0.00758592	-1.44366	0.00758592	-1.9157	0.0165526	AT2G30980.1 ASKdZeta (Arabidopsis SHAGGY-related protein kinase dZeta); ATP binding / kinase/ protein kinase/ protein serine/threonine kinase	2e-62
SGN-U214429	5.20831	0	5.54715	0	5.62404	0	AT4G34135.1 UGT73B2 (UDP-GLUCOSYLTRANSFERASE 73B2); UDP-glucosyltransferase/ UDP-glycosyltransferase/ flavonol 3-O-glucosyltransferase/ quercetin 7-O-glucosyltransferase	1e-146
SGN-U215317 *	5.51577	0	5.63285	0	3.95242	0	AT2G36750.1 UGT73C1 (UDP-GLUCOSYL TRANSFERASE 73C1); UDP-glucosyltransferase/ UDP-glycosyltransferase/ cis-zeatin O-beta-D-glucosyltransferase/ trans-zeatin O-beta-D-glucosyltransferase/ transferase, transferring glycosyl groups	1e-86
SGN-U227308	3.41651	0	--	--	--	--	AT5G54010.1 glycosyltransferase family protein	3e-79
SGN-U216652	5.23955	0	7.16947	0	5.45663	0	AT4G34131.1 UGT73B3 (UDP-glucosyl transferase 73B3); UDP-glycosyltransferase/ abscisic acid glucosyltransferase/ quercetin 3-O-glucosyltransferase/ transferase, transferring hexosyl groups	8e-132
SGN-U221349 *	6.11332	0	4.26573	0	3.10469	0	AT2G36780.1 UDP-glucoronosyl/UDP-glucosyl transferase family protein	9e-57
SGN-U217868	-2.64929	0	-2.63378	0	-2.8254	0	AT2G15490.1 UGT73B4 (UDP-GLYCOSYLTRANSFERASE 73B4); UDP-glucosyltransferase/ UDP-glycosyltransferase/ quercetin 3-O-glucosyltransferase/ quercetin 7-O-glucosyltransferase/ transferase, transferring glycosyl groups	1e-44
SGN-U220393	--	--	-2.12356	0.0135324	--	--	AT5G65550.1 UDP-glucoronosyl/UDP-glucosyl transferase family protein	2e-33
SGN-U221349	6.11332	0	4.26573	0	3.10469	0	AT2G36780.1 UDP-glucoronosyl/UDP-glucosyl transferase family protein	9e-57
SGN-U217534	3.24154	0	--	--	--	--	AT4G34131.1 UGT73B3 (UDP-glucosyl transferase 73B3); UDP-glycosyltransferase/ abscisic acid glucosyltransferase/ quercetin 3-O-glucosyltransferase/ transferase, transferring hexosyl groups	4e-108
SGN-U242725	-5.57291	0	-4.77726	0	-4.44672	0	AT2G36770.1 UDP-glucoronosyl/UDP-glucosyl transferase family protein	3e-47
Cytokinin (CK)
SGN-U239057	-3.44985	0.00896	--	--	-3.1689	0	AT3G63440.1 CKX6 (CYTOKININ OXIDASE/DEHYDROGENASE 6); cytokinin dehydrogenase	9e-61
SGN-U223622 *	2.09433	0.01053	3.3558	0	4.03827	0	AT1G75450.1 CKX5 (CYTOKININ OXIDASE 5); cytokinin dehydrogenase	2e-94
SGN-U216135	1.19774	0.00521	3.26376	0	3.64749	0	AT3G63440.1 CKX6 (CYTOKININ OXIDASE/DEHYDROGENASE 6); cytokinin dehydrogenase	2e-12
SGN-U215482	-2.0172	0.00758592	-1.45111	0.0274412	-1.15391	0.0775481	AT3G21510.1 AHP1 (HISTIDINE-CONTAINING PHOSPHOTRANSMITTER 1); histidine phosphotransfer kinase	7e-41
SGN-U230490	2.88923	0	2.35822	0	2.89532	0.04356	AT4G27950.1 CRF4 (CYTOKININ RESPONSE FACTOR 4); DNA binding / transcription factor	1e-22
SGN-U226143	-5.25706	0	-4.362	0	-2.81843	0	AT2G20570.1 GPRI1 (GBF'S PRO-RICH REGION-INTERACTING FACTOR 1); transcription factor/ transcription regulator	3e-39
