# Supplementary material for: Differential Modulation of Photosynthesis, Signaling, and Transcriptional Regulation between Tolerant and Sensitive Tomato Genotypes under Cold Stress
Source: PLoS One. 2012 Nov 30;7(11):e50785. doi: 10.1371/journal.pone.0050785 (PMC3511270; doi:10.1371/journal.pone.0050785)
Supplement: Table S10 — List of cold-responsive genes involved in calcium regulation in the three tomato genotypes. (XLS) [file pone.0050785.s014.xls]

## Sheet: Sheet1
Table S10. List of cold-responsive genes involved in calcium regulation in the three tomato genotypes.
Cold-responsive genes (q value<0.05 and Log2 ratio (cold stress/control) more than 2 or less than −2) involved in calcium regulation were categorized by MAPMAN software [34]. Positive and negative values indicate genes were up- and down-regulated by cold stress, respectively. Data are means of three independent biological replicates. ‘--’ represent the missing values. Unigen IDs marked with aster…
Unigene ID	LA1777	LA3969	LA4024	Arabidopsis best hit	e value
SGN-U214767 *	6.23851	4.96981	3.95809	AT5G37770.1 TCH2 (TOUCH 2); calcium ion binding	1e-43
SGN-U222274	2.64903	1.62015	1.61285	AT2G27480.1 calcium ion binding	2e-32
SGN-U220721 *	5.18099	3.60221	2.52354	AT5G49480.1 ATCP1 (Ca2+-binding protein 1); calcium ion binding	5e-30
SGN-U213629	2.61657	0.158297	-0.56988	AT4G38810.2 calcium-binding EF hand family protein	6e-130
SGN-U219767	4.67517	5.6156	4.90608	AT3G29000.1 calcium-binding EF hand family protein	6e-21
SGN-U223312	2.19292	2.60801	2.09838	AT1G65540.1 calcium-binding EF hand family protein	2e-63
SGN-U221694 *	1.4349	1.64322	3.34979	AT1G53210.1 sodium/calcium exchanger family protein / calcium-binding EF hand family protein	3e-54
SGN-U233923	2.13553	1.60456	3.28927	AT1G53210.1 sodium/calcium exchanger family protein / calcium-binding EF hand family protein	2e-36
SGN-U231357 *	0.212514	1.83529	2.61831	AT1G18210.1 calcium-binding protein, putative	7e-43
SGN-U217799	4.50964	3.636	3.704	AT4G20780.1 calcium-binding protein, putative	1e-54
SGN-U218626	--	--	3.10165	AT5G42380.1 CML37 (CALMODULIN LIKE 37); calcium ion binding	3e-34
SGN-U227216 *	6.4389	4.4495	3.3886	AT1G21550.1 calcium-binding protein, putative	3e-19
SGN-U215654 *	3.79281	3.70404	2.7297	AT2G41410.1 calmodulin, putative	7e-30
SGN-U228883	3.61265	2.47427	2.23693	AT2G15760.1 calmodulin-binding protein	4e-13
SGN-U236958	-2.9782	-1.57205	-2.35617	AT3G13600.1 calmodulin-binding family protein	7e-14
SGN-U218750	-3.0458	-1.99693	-2.44622	AT3G52870.1 calmodulin-binding family protein	3e-146
SGN-U223072	3.71164	1.46098	1.99717	AT2G26190.1 calmodulin-binding family protein	4e-29
SGN-U216899	4.40843	2.9021	2.21967	AT2G18750.1 calmodulin-binding protein	5e-25
SGN-U218586	3.98582	3.49629	3.64687	AT3G50770.1 calmodulin-related protein, putative	2e-31
SGN-U218587	3.00873	3.03846	3.46397	AT3G50770.1 calmodulin-related protein, putative	3e-40
SGN-U226098	2.27358	2.18337	--	AT5G12480.1 CPK7 (calmodulin-domain protein kinase 7); ATP binding / calcium ion binding / calmodulin-dependent protein kinase/ kinase/ protein kinase/ protein serine/threonine kinase/ protein tyrosine kinase	1e-39
SGN-U214886 *	1.87403	2.42215	2.93894	AT5G66210.2 CPK28; ATP binding / calcium ion binding / calmodulin-dependent protein kinase/ protein kinase/ protein serine/threonine kinase	2e-77
SGN-U214963	2.08369	0.966477	0.743229	AT1G50700.1 CPK33; ATP binding / calcium ion binding / calmodulin-dependent protein kinase/ kinase/ protein kinase/ protein serine/threonine kinase	7e-40
SGN-U215948	2.86411	2.69504	2.76227	AT2G17290.1 CPK6 (CALCIUM-DEPENDENT PROTEIN KINASE 6); ATP binding / calcium ion binding / calmodulin-dependent protein kinase/ kinase/ protein kinase/ protein serine/threonine kinase	5e-115
SGN-U219948	2.52484	3.07173	2.97582	AT5G19450.1 CDPK19 (CALCIUM-DEPENDENT PROTEIN KINASE 19); ATP binding / calcium ion binding / calmodulin-dependent protein kinase/ kinase/ protein kinase/ protein serine/threonine kinase	2e-45
SGN-U223456	2.49118	--	--	AT4G35310.1 CPK5 (calmodulin-domain protein kinase 5); ATP binding / calcium ion binding / calmodulin-dependent protein kinase/ kinase/ protein kinase/ protein serine/threonine kinase	4e-51
SGN-U232700	2.27518	0.784543	0.811268	AT1G08650.1 PPCK1 (PHOSPHOENOLPYRUVATE CARBOXYLASE KINASE); kinase/ protein serine/threonine kinase	4e-43
SGN-U216432	--	-2.84086	-3.2182	AT1G08650.1 PPCK1 (PHOSPHOENOLPYRUVATE CARBOXYLASE KINASE); kinase/ protein serine/threonine kinase	5e-31
SGN-U216433	-1.13923	-1.36535	-2.23121	AT1G08650.1 PPCK1 (PHOSPHOENOLPYRUVATE CARBOXYLASE KINASE); kinase/ protein serine/threonine kinase	4e-54
SGN-U216434	--	--	-3.98763	AT3G04530.1 PPCK2; kinase/ protein serine/threonine kinase	1e-54
SGN-U220049	3.72319	3.15445	3.43436	AT4G17615.1 CBL1 (CALCINEURIN B-LIKE PROTEIN 1); calcium ion binding	3e-90
SGN-U212830	1.53399	2.15251	1.91106	AT3G13460.1 ECT2; protein binding	1e-146
SGN-U214876	1.84987	2.26425	2.1633	AT5G61790.1 calnexin 1 (CNX1)	5e-186
SGN-U214766	2.75822	2.82649	3.45434	No hit
SGN-U218274	-3.17752	-0.953512	-0.772142	AT5G62390.1 ATBAG7 (ARABIDOPSIS THALIANA BCL-2-ASSOCIATED ATHANOGENE 7); calmodulin binding	8e-53
SGN-U218665	-2.28284	--	--	AT1G53590.1 NTMC2T6.1	3e-89
SGN-U220922	2.76889	3.14941	2.90418	AT1G54130.1 RSH3 (RELA/SPOT HOMOLOG 3); GTP diphosphokinase	5e-148
SGN-U224765	5.12269	3.73361	4.56214	AT4G33050.3 EDA39 (embryo sac development arrest 39); calmodulin binding	5e-124
SGN-U240820	3.90376	3.64517	4.0052	AT4G37640.1 ACA2 (CALCIUM ATPASE 2); calcium ion transmembrane transporter/ calcium-transporting ATPase/ calmodulin binding	2e-85
SGN-U225814	--	2.29144	--	AT3G22910.1 calcium-transporting ATPase, plasma membrane-type, putative / Ca(2+)-ATPase, putative (ACA13)	1e-39
