# Supplementary material for: Differential Modulation of Photosynthesis, Signaling, and Transcriptional Regulation between Tolerant and Sensitive Tomato Genotypes under Cold Stress
Source: PLoS One. 2012 Nov 30;7(11):e50785. doi: 10.1371/journal.pone.0050785 (PMC3511270; doi:10.1371/journal.pone.0050785)
Supplement: Table S11 — List of cold-responsive genes involved in post-translational modifications in the three tomato genotypes. (XLS) [file pone.0050785.s015.xls]

## Sheet: Sheet1
Table S11. List of cold-responsive genes involved in post-translational modifications in the three tomato genotypes.
Cold-responsive genes (q value<0.05 and Log2 ratio (cold stress/control) more than 2 or less than −2) involved in post-translational modifications were categorized by MAPMAN software [34]. Positive and negative values indicate genes were up- and down-regulated by cold stress, respectively. Data are means of three independent biological replicates. ‘--’ represent the missing values. Unigen IDs mar…
Unigene ID	LA1777	q-value(%)	LA3969	q-value(%)	LA4024	q-value(%)	BinName	Description
SGN-U216018	-2.59148	0	-2.29047	0	-2.49675	0	protein.postranslational modification	[16 ESTs aligned] arabidopsis/peptide: AT4G27800.1 | Symbol: None | protein phosphatase 2C PPH1 / PP2C PPH1 (PPH1), identical to SP:P49599:P2C3_ARATH Protein phosphatase 2C PPH1 (EC 3.1.3.16) (PP2C) {Arabidopsis thaliana}; similar to protein phosphatase-2C; PP2C (GI:3643090) (Mesembryanthemum crystallinum) | chr4:13851876-13854197 REVERSE | Aliases: T27E11.40, T27E11_40 (evalue: 2e-133, score=473…
SGN-U215101	--	--	1.88462	0	2.22424	0.0136587	protein.postranslational modification	[3 ESTs aligned] arabidopsis/peptide: AT4G33920.1 | Symbol: None | protein phosphatase 2C family protein / PP2C family protein, similar to Ser/Thr protein phosphatase 2C (PP2C6) (GI:15020818) (Arabidopsis thaliana); similar to protein phosphatase 2C (GI:3608412) (Mesembryanthemum crystallinum); contains Pfam PF00481 : Protein phosphatase 2C domain | chr4:16260689-16262984 FORWARD | Aliases: F17I5…
SGN-U221716	--	--	--	--	2.41973	0	protein.postranslational modification	[3 ESTs aligned] arabidopsis/peptide: | Symbol: None | protein phosphatase 2C family protein / PP2C family protein, similar to protein phosphatase-2c (GI:3608412) (Mesembryanthemum crystallinum); contains Pfam PF00481 : Protein phosphatase 2C domain | chr1:2349094-2351564 FORWARD | Aliases: F24B9.31, F24B9_31(evalue: 2e-49, score=192) genbank/nr: gi|18390789|ref|NP_563791.1| expressed protein [Ar…
SGN-U225528	2.31014	0	2.10188	0	2.45987	0	protein.postranslational modification	[2 ESTs aligned] arabidopsis/peptide: AT1G22280.1 | Symbol: None | protein phosphatase 2C, putative / PP2C, putative, similar to protein phosphatase type 2C GI:4336436 from (Lotus japonicus) | chr1:7873982-7875867 FORWARD | Aliases: T16E15.10, T16E15_10 (evalue: 5e-45, score=176) genbank/nr: gi|15218759|ref|NP_174731.1| protein phosphatase 2C (PP2C), putative [Arabidopsis thaliana] gi|5668780|gb|…
SGN-U226314	2.11953	0	3.0171	0	2.61106	0	protein.postranslational modification	[19 ESTs aligned] arabidopsis/peptide: AT3G15260.1 | Symbol: None | protein phosphatase 2C, putative / PP2C, putative, similar to protein phosphatase type 2C GB:AAD17805 from (Lotus japonicus) | chr3:5138703-5140382 FORWARD | Aliases: K7L4.6 (evalue: 1e-112, score=403) genbank/nr: gi|46277128|gb|AAS86762.1| protein phosphatase 2C [Lycopersicon esculentum] (evalue: 1e-141, score=506)
SGN-U215103	2.20129	0	2.46141	0	2.72127	0	protein.postranslational modification	[23 ESTs aligned] arabidopsis/peptide: AT4G33920.1 | Symbol: None | protein phosphatase 2C family protein / PP2C family protein, similar to Ser/Thr protein phosphatase 2C (PP2C6) (GI:15020818) (Arabidopsis thaliana); similar to protein phosphatase 2C (GI:3608412) (Mesembryanthemum crystallinum); contains Pfam PF00481 : Protein phosphatase 2C domain | chr4:16260689-16262984 FORWARD | Aliases: F17I…
SGN-U221937	2.04739	0	2.42577	0	2.89169	0	protein.postranslational modification	[11 ESTs aligned] arabidopsis/peptide: AT1G07160.1 | Symbol: None | protein phosphatase 2C, putative / PP2C, putative, similar to protein phosphatase 2C GI:2582800 from (Medicago sativa) | chr1:2197907-2199747 REVERSE | Aliases: F10K1.13, F10K1_13 (evalue: 6e-109, score=391) genbank/nr: gi|30013681|gb|AAP03883.1| Avr9/Cf-9 rapidly elicited protein 284 [Nicotiana tabacum](evalue: 2e-138, score=495)
SGN-U225548	2.46497	0.0172066	2.9155	0	3.28463	0	protein.postranslational modification	[14 ESTs aligned] arabidopsis/peptide: AT1G34750.1 | Symbol: None | protein phosphatase 2C, putative / PP2C, putative, similar to GB:AAD17805 from (Lotus japonicus) (Proc. Natl. Acad. Sci. U.S.A. 96 (4), 1738-1743 (1999)) | chr1:12736073-12737705 REVERSE | Aliases: F11O6.14 (evalue: 2e-116, score=416) genbank/nr: gi|15218759|ref|NP_174731.1| protein phosphatase 2C (PP2C), putative [Arabidopsis th…
SGN-U229261	3.04392	0	2.80837	0	3.73117	0	protein.postranslational modification	[3 ESTs aligned] arabidopsis/peptide: AT2G40180.1 | Symbol: None | protein phosphatase 2C, putative / PP2C, putative, contains PF00481: Protein phosphatase 2C domain; identical to protein phosphatase 2C (GI:4587992) (Arabidopsis thaliana) | chr2:16789600-16791225 FORWARD | Aliases: ATHPP2C5, T7M7.17 (evalue: 1e-63, score=240) genbank/nr: gi|74474911|dbj|BAE44439.1| protein phosphatase 2C [Solanum…
SGN-U227354	-2.29105	0	-3.58192	0.0135324	--	--	protein.postranslational modification	[3 ESTs aligned] arabidopsis/peptide: AT3G05640.2 | Symbol: None | protein phosphatase 2C, putative / PP2C, putative, similar to protein phosphatase-2C GB:AAC36699 from (Mesembryanthemum crystallinum) | chr3:1640407-1643127 REVERSE | Aliases: None (evalue: 8e-35, score=142) genbank/nr: catalytic/(evalue: 5e-33, score=142)
SGN-U223124	-2.00294	0.00758592	--	--	-0.257031	5.54375	protein.postranslational modification	[5 ESTs aligned] arabidopsis/peptide: AT3G02750.2 | Symbol: None | similar to protein phosphatase 2C, putative / PP2C, putative [Arabidopsis thaliana] (TAIR:At5g36250.1); similar to putative protein phosphatase 2C [Oryza sativa (japonica cultivar-group)] (GB:XP_465582.1); contains InterPro domain Protein phosphatase 2C-like (InterPro:IPR001932) | chr3:593214-596527 REVERSE | Aliases: None (evalue…
SGN-U216278	-3.77213	0	-3.39671	0	-4.44247	0	protein.postranslational modification	[13 ESTs aligned] arabidopsis/peptide: AT3G45780.1 | Symbol: None | protein kinase / nonphototropic hypocotyl protein 1 (NPH1) / phototropin, identical to SP:O48963 Nonphototropic hypocotyl protein 1 (EC 2.7.1.37) (Phototropin) {Arabidopsis thaliana}, cDNA nonphototropic hypocotyl 1 (NPH1) GI:2832240; contains Pfam profiles PF00069:Protein kinase domain and PF00785:PAC motif | chr3:16827851-16835…
SGN-U216277	-2.87988	0	-2.89886	0	-3.59263	0	protein.postranslational modification	[13 ESTs aligned] arabidopsis/peptide: AT3G45780.1 | Symbol: None | protein kinase / nonphototropic hypocotyl protein 1 (NPH1) / phototropin, identical to SP:O48963 Nonphototropic hypocotyl protein 1 (EC 2.7.1.37) (Phototropin) {Arabidopsis thaliana}, cDNA nonphototropic hypocotyl 1 (NPH1) GI:2832240; contains Pfam profiles PF00069:Protein kinase domain and PF00785:PAC motif | chr3:16827851-16835…
SGN-U216279	-3.15825	0	-2.74991	0	-3.43137	0	protein.postranslational modification	[5 ESTs aligned] arabidopsis/peptide: AT3G45780.2 | Symbol: None | similar to protein kinase family protein / non phototropic hypocotyl 1-like protein (NPL1) [Arabidopsis thaliana] (TAIR:At5g58140.1); similar to protein kinase family protein / non phototropic hypocotyl 1-like protein (NPL1) [Arabidopsis thaliana] (TAIR:At5g58140.2); similar to protein kinase family protein / non phototropic hypoc…
SGN-U216991	-2.47001	0	-1.89522	0	-1.91869	0.00934378	protein.postranslational modification	[20 ESTs aligned] arabidopsis/peptide: AT5G58140.2 | Symbol: None | protein kinase family protein / non phototropic hypocotyl 1-like protein (NPL1), contains Pfam domains, PF00069: Protein kinase domain and PF00785: PAC motif; similar to SP:O48963 Nonphototropic hypocotyl protein 1 (Phototropin) (Mouse-ear cress) {Arabidopsis thaliana}; identical to cDNA non phototropic hypocotyl 1-like (NPL1) GI…
SGN-U223916	-3.546	0	-4.32164	0.0505501	-3.13503	0	protein.postranslational modification	[8 ESTs aligned] arabidopsis/peptide: | Symbol: None | pentatricopeptide (PPR) repeat-containing protein, contains Pfam profile PF01535: PPR repeat | chr5:8947392-8949602 FORWARD | Aliases: T14C9.170, T14C9_170(evalue: 5e-162, score=568) genbank/nr: gi|30689969|ref|NP_197945.2| pentatricopeptide (PPR) repeat-containing protein [Arabidopsis thaliana](evalue: 4e-160, score=568)
SGN-U220010	-3.71403	0	-3.00407	0	-2.87893	0	protein.postranslational modification	[18 ESTs aligned] arabidopsis/peptide: | Symbol: None | 5-AMP-activated protein kinase beta-2 subunit, putative, similar to Swiss-Prot:Q9QZH4 5-AMP-activated protein kinase, beta-2 subunit (AMPK beta-2 chain) (Rattus norvegicus) | chr5:7205574-7208494 FORWARD | Aliases: T10F18.200, T10F18_200(evalue: 2e-87, score=319) genbank/nr: gi|5702015|emb|CAB52141.1| GAL83 protein [Solanum tuberosum](evalue…
SGN-U218628	-4.69746	0	-3.06567	0	-2.55329	0	protein.postranslational modification	[3 ESTs aligned] arabidopsis/peptide: AT4G38470.1 | Symbol: None | protein kinase family protein, similar to protein kinase (gi:170047) from Glycine max; contains Pfam protein kinase domain PF00069 | chr4:17999426-18003675 FORWARD | Aliases: F20M13.30, F20M13_30 (evalue: 1e-134, score=475) genbank/nr: gi|18420244|ref|NP_568041.1| protein kinase family [Arabidopsis thaliana](evalue: 9e-133, score=…
SGN-U215679 *	-1.30392	0.018124	-1.75564	0	-2.34366	0	protein.postranslational modification	[14 ESTs aligned] arabidopsis/peptide: | Symbol: None | PAC motif-containing protein, similar to nonphototropic hypocotyl 1 (Zea mays) GI:2687358; contains Pfam profile PF00785: PAC motif | chr2:758696-760815 REVERSE | Aliases: None(evalue: 1e-96, score=350) genbank/nr: gi|18395411|ref|NP_565288.1| receptor-related protein kinase [Arabidopsis thaliana] gi|15010682|gb|AAK74000.1| At2g02710/T20F6.1…
SGN-U222269	--	--	-0.959263	0.0811825	-2.13447	0	protein.postranslational modification	[5 ESTs aligned] arabidopsis/peptide: | Symbol: None | protein kinase family protein, contains protein kinase domain, Pfam:PF00069; contains serine/threonine protein kinase domain, INTERPRO:IPR002290 | chr3:15917427-15922475 FORWARD | Aliases: F26G5.150(evalue: 3e-35, score=145) genbank/nr: protein(evalue: 2e-33, score=145)
SGN-U218215	2.2393	0	2.15079	0	2.08604	0	protein.postranslational modification	[11 ESTs aligned] arabidopsis/peptide: | Symbol: None | protein kinase family protein, contains Pfam profile: PF00069 eukaryotic protein kinase domain | chr3:9453926-9458791 REVERSE | Aliases: K9I22.6(evalue: 2e-149, score=525) genbank/nr: Protein(evalue: 7e-149, score=530)
SGN-U216083	1.97617	0	2.46806	0	2.24553	0	protein.postranslational modification	[17 ESTs aligned] arabidopsis/peptide: | Symbol: None | protein kinase, putative, contains protein kinase domain, Pfam:PF00069 | chr3:21395894-21396916 FORWARD | Aliases: F15B8.110(evalue: 8e-44, score=174) genbank/nr: gi|15230374|ref|NP_191329.1| protein kinase, putative [Arabidopsis thaliana] gi|7485498|pir||T06750 hypothetical protein F15B8.110 - Arabidopsis thaliana gi|4678277|emb|CAB41185.1|…
SGN-U219015	2.48812	0	2.02079	0	2.28594	0	protein.postranslational modification	[7 ESTs aligned] arabidopsis/peptide: | Symbol: None | serine/threonine protein phosphatase 2A (PP2A) regulatory subunit B, putative, similar to SWISS-PROT:Q28653 serine/threonine protein phosphatase 2A, 56 kDa regulatory subunit, delta isoform (PP2A, B subunit, B delta isoform, PP2A, B subunit, B56 delta isoform, PP2A, B subunit, PR61 delta isoform, PP2A, B subunit, R5 delta isoform, PP2A, B sub…
SGN-U216137	2.50944	0	2.23872	0	2.57576	0	protein.postranslational modification	[11 ESTs aligned] arabidopsis/peptide: | Symbol: None | MAP kinase phosphatase (MKP1), identical to MAP kinase phosphatase (MKP1) GI:13540262 from (Arabidopsis thaliana) | chr3:20507136-20510993 FORWARD | Aliases: T26I12.150(evalue: 2e-09, score=61.2) genbank/nr: gi|74474913|dbj|BAE44440.1| MAP kinase phosphatase 1 [Solanum tuberosum] (evalue: 3e-171, score=604)
SGN-U216097	1.54129	0.141701	1.84881	0	2.70899	0.066208	protein.postranslational modification	[6 ESTs aligned] arabidopsis/peptide: AT1G67580.1 | Symbol: None | protein kinase family protein, contains protein kinase domain, Pfam:PF00069 | chr1:25330802-25335042 REVERSE | Aliases: F12B7.13, F12B7_13 (evalue: 2e-67, score=253) genbank/nr: homolog(evalue: 1e-70, score=270)
SGN-U221524	2.17252	0.0205872	0.726725	0.342626	2.74413	0	protein.postranslational modification	[9 ESTs aligned] arabidopsis/peptide: | Symbol: None | lectin protein kinase family protein, contains Pfam domains, PF01453: Lectin (probable mannose binding) and PF00069: Protein kinase domain | chr5:24515693-24518720 REVERSE | Aliases: None(evalue: 1e-80, score=296) genbank/nr: gi|50942589|ref|XP_480822.1| putative S-receptor kinase (EC 2.7.1.-) homolog 2 precursor [Oryza sativa (japonica culti…
SGN-U218638	2.79761	0	2.07067	0	2.84153	0.00877069	protein.postranslational modification	[9 ESTs aligned] arabidopsis/peptide: | Symbol: None | protein kinase family protein, identical to SRPK2 (Arabidopsis thaliana) gi:9843645:emb:CAC03676; contains protein kinase domain, Pfam:PF00069 | chr2:7633478-7636231 FORWARD | Aliases: MJB20.9, MJB20_9(evalue: 4e-29, score=125) genbank/nr: At2g17530(evalue: 3e-27, score=125)
SGN-U230452	--	--	3.16261	0	3.18826	0	protein.postranslational modification	[3 ESTs aligned] arabidopsis/peptide: | Symbol: None | protein kinase family protein, contains eukaryotic protein kinase domain, INTERPRO:IPR000719 | chr3:21149884-21151589 FORWARD | Aliases: F24I3.200(evalue: 6e-35, score=144) genbank/nr: gi|22331831|ref|NP_191271.2| protein kinase family [Arabidopsis thaliana] gi|18175683|gb|AAL59910.1| unknown protein [Arabidopsis thaliana] gi|21689863|gb|AAM6…
SGN-U226441	2.57421	0	2.00826	0	3.36346	0.0136587	protein.postranslational modification	[3 ESTs aligned] arabidopsis/peptide: AT5G09890.1 | Symbol: None | protein kinase, putative, contains protein kinase domain, Pfam:PF00069 | chr5:3085546-3088993 REVERSE | Aliases: MYH9.10, MYH9_10 (evalue: 2e-20, score=95.1) genbank/nr: Serine/threonine(evalue: 3e-19, score=96.7)
SGN-U215637	2.68544	0	3.03106	0	3.3942	0	protein.postranslational modification	[18 ESTs aligned] arabidopsis/peptide: AT3G22750.1 | Symbol: None | protein kinase, putative, similar to protein kinase ATMRK1 (Arabidopsis thaliana) gi:2351097:dbj:BAA22079 | chr3:8037223-8039910 REVERSE | Aliases: MWI23.12 (evalue: 4e-152, score=295) genbank/nr: gi|50917223|ref|XP_469008.1| putative protein kinase [Oryza sativa (japonica cultivar-group)] >gi|50540708|gb|AAT77865.1| putative pro…
SGN-U230265	6.32084	0	5.16076	0	5.23689	0	protein.postranslational modification	[2 ESTs aligned] arabidopsis/peptide: | Symbol: None | lectin protein kinase family protein, contains Pfam domains, PF01453: Lectin (probable mannose binding) and PF00069: Protein kinase domain | chr5:24515693-24518720 REVERSE | Aliases: None(evalue: 6e-67, score=251) genbank/nr: CCHC-type(evalue: 9e-72, score=273)
SGN-U229977 *	-2.64435	0	-2.58282	0	-1.7404	0.0165526	protein.postranslational modification	[2 ESTs aligned] arabidopsis/peptide: | Symbol: None | lectin protein kinase family protein, contains Pfam domains, PF00069: Protein kinase domain, PF00138: Legume lectins alpha domain, and PF00139: Legume lectins beta domain | chr3:19800072-19802329 REVERSE | Aliases: F4P12.80(evalue: 3e-23, score=104) genbank/nr: Protein(evalue: 1e-23, score=112)
SGN-U218629	-2.23422	0.00758592	-2.12508	0	-1.73712	0	protein.postranslational modification	[8 ESTs aligned] arabidopsis/peptide: AT4G38470.1 | Symbol: None | protein kinase family protein, similar to protein kinase (gi:170047) from Glycine max; contains Pfam protein kinase domain PF00069 | chr4:17999426-18003675 FORWARD | Aliases: F20M13.30, F20M13_30 (evalue: 9e-142, score=500) genbank/nr: Amino(evalue: 2e-145, score=518)
SGN-U224162	--	--	2.23214	0	1.65761	0.00877069	protein.postranslational modification	[4 ESTs aligned] arabidopsis/peptide: | Symbol: None | kinase interacting protein-related, low similarity to kinase interacting protein 1 (Petunia integrifolia) GI:13936326 | chr5:23594665-23596867 FORWARD | Aliases: None(evalue: 1e-11, score=66.6) genbank/nr: tRNA-binding(evalue: 3e-11, score=71.2)
SGN-U218369	4.13587	0	2.70915	0	--	--	protein.postranslational modification	[1 ESTs aligned] arabidopsis/peptide: AT5G03730.1 | Symbol: None | serine/threonine protein kinase (CTR1), identical to serine/threonine-protein kinase CTR1 (Arabidopsis thaliana) SWISS-PROT:Q05609 | chr5:974507-979848 REVERSE | Aliases: F17C15.150, F17C15_150 (evalue: 0, score=911) genbank/nr: gi|4193950|gb|AAD10057.1| ethylene-inducible CTR1-like protein kinase; ethylene and fruit ripening indu…
SGN-U217392	-3.64691	0	1.66529	0.0235043	-1.68221	0	protein.postranslational modification	[12 ESTs aligned] arabidopsis/peptide: | Symbol: None | serine/threonine protein phosphatase 2A (PP2A) regulatory subunit B, putative, similar to SWISS-PROT:Q28653 serine/threonine protein phosphatase 2A, 56 kDa regulatory subunit, delta isoform (PP2A, B subunit, B delta isoform, PP2A, B subunit, B56 delta isoform, PP2A, B subunit, PR61 delta isoform, PP2A, B subunit, R5 delta isoform, PP2A, B su…
SGN-U225125	-2.62404	0	1.24361	0.0235043	-1.58749	0	protein.postranslational modification	[8 ESTs aligned] arabidopsis/peptide: AT1G68830.1 | Symbol: None | STN7 protein kinase; required for state transitions, phosphorylation of the major antenna complex (LHCII) between PSII and PSI, and light adaptation | chr1:25876119-25879169 REVERSE | Aliases: T6L1.2, T6L1_2, STN7 (evalue: 0, score=851) genbank/nr: gi|18409136|ref|NP_564946.1| protein kinase family [Arabidopsis thaliana] gi|254047…
SGN-U220161	-2.61797	0	1.0005	0.0235043	-1.13838	0.38021	protein.postranslational modification	[10 ESTs aligned] arabidopsis/peptide: | Symbol: None | PAC motif-containing protein, similar to nonphototropic hypocotyl 1 (Zea mays) GI:2687358; contains Pfam profile PF00785: PAC motif | chr2:758693-761012 REVERSE | Aliases: None(evalue: 3e-99, score=359) genbank/nr: gi|30678020|ref|NP_849928.1| receptor-related protein kinase [Arabidopsis thaliana] gi|18146960|dbj|BAB83170.1| twin LOV protein…
SGN-U228607	-2.57858	0	-1.47338	0.0505501	--	--	protein.postranslational modification	[3 ESTs aligned] arabidopsis/peptide: AT4G38470.1 | Symbol: None | protein kinase family protein, similar to protein kinase (gi:170047) from Glycine max; contains Pfam protein kinase domain PF00069 | chr4:17999426-18003675 FORWARD | Aliases: F20M13.30, F20M13_30 (evalue: 2e-73, score=271) genbank/nr: gi|77553073|gb|ABA95869.1| Protein kinase domain, putative [Oryza sativa (japonica cultivar-group…
SGN-U216991	-2.47001	0	-1.89522	0	-1.91869	0.00934378	protein.postranslational modification	[20 ESTs aligned] arabidopsis/peptide: AT5G58140.2 | Symbol: None | protein kinase family protein / non phototropic hypocotyl 1-like protein (NPL1), contains Pfam domains, PF00069: Protein kinase domain and PF00785: PAC motif; similar to SP:O48963 Nonphototropic hypocotyl protein 1 (Phototropin) (Mouse-ear cress) {Arabidopsis thaliana}; identical to cDNA non phototropic hypocotyl 1-like (NPL1) GI…
SGN-U216533	-2.24311	0	1.69434	0.0274412	-0.893418	0.0916159	protein.postranslational modification	[15 ESTs aligned] arabidopsis/peptide: AT4G35780.1 | Symbol: None | protein kinase family protein, similar to protein kinase (gi:170047) from Glycine max, (gi:13124865) from Arachis hypogaea; contains Pfam protein kinase domain PF00069 | chr4:16946526-16950462 REVERSE | Aliases: F4B14.1 (evalue: 7e-141, score=497) genbank/nr: gi|22329194|ref|NP_195303.2| protein kinase family [Arabidopsis thalian…
SGN-U214853	-2.24303	0	1.16537	0.0811825	-1.92707	0	protein.postranslational modification	[10 ESTs aligned] arabidopsis/peptide: AT5G25110.1 | Symbol: None | CBL-interacting protein kinase 25 (CIPK25), identical to CBL-interacting protein kinase 25 (Arabidopsis thaliana) gi:17646697:gb:AAL41008 | chr5:8657629-8659325 REVERSE | Aliases: T11H3.120, T11H3_120 (evalue: 6e-117, score=404) genbank/nr: gi|15215664|gb|AAK91377.1| AT5g25110/T11H3_120 [Arabidopsis thaliana] gi|25090076|gb|AAN72…
SGN-U216237	-2.09091	0.00758592	-1.69183	0	-1.9157	0.0165526	protein.postranslational modification	[20 ESTs aligned] arabidopsis/peptide: AT2G30980.1 | Symbol: None | shaggy-related protein kinase delta / ASK-delta / ASK-dzeta (ASK4), identical to shaggy-related protein kinase delta (ASK-delta) (ASK- dzeta) (Arabidopsis thaliana) SWISS-PROT:Q39010 | chr2:13189148-13193026 REVERSE | Aliases: F7F1.19, F7F1_19 (evalue: 0, score=711) genbank/nr: Protein(evalue: 0, score=721)
SGN-U221049	-2.06182	0	-0.804177	0.0615319	-1.91172	0.00934378	protein.postranslational modification	[6 ESTs aligned] arabidopsis/peptide: AT1G53050.1 | Symbol: None | protein kinase family protein, contains Pfam domain, PF00069: Protein kinase domain | chr1:19775713-19779415 FORWARD | Aliases: F8L10.9, F8L10_9 (evalue: 5e-49, score=191) genbank/nr: gi|28393523|gb|AAO42182.1| putative cell division-related protein [Arabidopsis thaliana](evalue: 4e-47, score=191)
SGN-U215524	2.2299	0	-1.03215	0.244425	1.12134	0.0916159	protein.postranslational modification	[23 ESTs aligned] arabidopsis/peptide: AT2G30360.1 | Symbol: None | CBL-interacting protein kinase 11 (CIPK11), identical to CBL-interacting protein kinase 11 (Arabidopsis thaliana) gi:13249121:gb:AAK16686; contains Pfam profiles PF00069: Protein kinase domain and PF03822: NAF domain; identical to cDNA CBL-interacting protein kinase 11 (CIPK11)partial cds GI:13249120 | chr2:12944056-12945911 REVE…
SGN-U218536	3.36292	0	-1.00847	0.0505501	1.88059	0	protein.postranslational modification	[11 ESTs aligned] arabidopsis/peptide: | Symbol: None | serine/threonine protein kinase, putative, similar to serine-threonine protein kinase (Triticum aestivum) gi:2055374:gb:AAB58348 | chr5:26727807-26730196 FORWARD | Aliases: MUD21.14, MUD21_14(evalue: 2e-160, score=562) genbank/nr: gi|76160945|gb|ABA40436.1| serine/threonine protein kinase SAPK8-like protein [Solanum tuberosum] (evalue: 0, sc…
SGN-U223140	-2.058	0	-1.19041	0.0250876	-0.76317	0.38021	protein.postranslational modification.kinase.receptor like cytoplasmatic kinase VI	[5 ESTs aligned] arabidopsis/peptide: AT1G77280.1 | Symbol: None | protein kinase family protein, contains Pfam domain, PF00069: Protein kinase domain | chr1:29036362-29040776 REVERSE | Aliases: T14N5.13, T14N5_13 (evalue: 5e-20, score=94.7) genbank/nr: gi|42563282|ref|NP_177852.2| protein kinase family protein [Arabidopsis thaliana](evalue: 3e-18, score=94.7)
SGN-U236874	1.20089	0.0245571	2.51026	0	2.24326	0	protein.postranslational modification.kinase.receptor like cytoplasmatic kinase VII	[8 ESTs aligned] arabidopsis/peptide: AT2G28930.3 | Symbol: None | similar to protein kinase (APK1a) [Arabidopsis thaliana] (TAIR:At1g07570.2); similar to protein kinase (APK1a) [Arabidopsis thaliana] (TAIR:At1g07570.1); similar to putative protein kinase [Oryza sativa] (GB:XP_493889.1); similar to putative protein kinase [Oryza sativa (japonica cultivar-group)] (GB:NP_910058.1); contains InterPr…
SGN-U214230	2.81572	0	3.01073	0	2.71277	0	protein.postranslational modification.kinase.receptor like cytoplasmatic kinase VII	[24 ESTs aligned] arabidopsis/peptide: AT2G02800.1 | Symbol: None | protein kinase (APK2b), identical to protein kinase APK2b (Arabidopsis thaliana) gi:2852449:dbj:BAA24695 | chr2:796679-799440 REVERSE | Aliases: T20F6.6, T20F6_6 (evalue: 3e-170, score=595) genbank/nr: gi|48209875|gb|AAT40481.1| putative protein kinase [Solanum demissum] (evalue: 0, score=807)
SGN-U241306	1.93789	0	2.82919	0	2.81642	0	protein.postranslational modification.kinase.receptor like cytoplasmatic kinase VII	[6 ESTs aligned] arabidopsis/peptide: AT1G07570.1 | Symbol: None | protein kinase (APK1a), identical to Protein kinase APK1A from (Arabidopsis thaliana) SWISS-PROT:Q06548 | chr1:2331167-2333392 REVERSE | Aliases: F22G5.5, F22G5_5 (evalue: 2e-150, score=529) genbank/nr: putative(evalue: 3e-153, score=545)
SGN-U229834	1.94061	0	2.59167	0	2.8418	0	protein.postranslational modification.kinase.receptor like cytoplasmatic kinase VII	[6 ESTs aligned] arabidopsis/peptide: AT1G07570.1 | Symbol: None | protein kinase (APK1a), identical to Protein kinase APK1A from (Arabidopsis thaliana) SWISS-PROT:Q06548 | chr1:2331167-2333392 REVERSE | Aliases: F22G5.5, F22G5_5 (evalue: 2e-150, score=529) genbank/nr: putative(evalue: 3e-153, score=545)
SGN-U214229	2.96341	0	2.53572	0	2.95264	0	protein.postranslational modification.kinase.receptor like cytoplasmatic kinase VII	[23 ESTs aligned] arabidopsis/peptide: AT2G02800.1 | Symbol: None | protein kinase (APK2b), identical to protein kinase APK2b (Arabidopsis thaliana) gi:2852449:dbj:BAA24695 | chr2:796679-799440 REVERSE | Aliases: T20F6.6, T20F6_6 (evalue: 8e-168, score=587) genbank/nr: gi|48057630|gb|AAT39953.1| putative protein kinase [Solanum demissum] (evalue: 0, score=687)
SGN-U222019	4.32053	0	2.66418	0	3.09965	0	protein.postranslational modification.kinase.receptor like cytoplasmatic kinase VII	[5 ESTs aligned] arabidopsis/peptide: AT3G09830.1 | Symbol: None | protein kinase, putative, similar to protein kinase (Lophopyrum elongatum) gi:13022177:gb:AAK11674 | chr3:3016499-3018988 FORWARD | Aliases: F8A24.12 (evalue: 1e-22, score=103) genbank/nr: ATP(evalue: 6e-21, score=103)
SGN-U221153	4.11089	0	0.878092	0.0505501	3.50052	0	protein.postranslational modification.kinase.receptor like cytoplasmatic kinase VII	[5 ESTs aligned] arabidopsis/peptide: AT3G09830.1 | Symbol: None | protein kinase, putative, similar to protein kinase (Lophopyrum elongatum) gi:13022177:gb:AAK11674 | chr3:3016499-3018988 FORWARD | Aliases: F8A24.12 (evalue: 2e-54, score=209) genbank/nr: gi|51964536|ref|XP_507053.1| PREDICTED OJ1202_E07.22 gene product [Oryza sativa (japonica cultivar-group)] >gi|50915930|ref|XP_468429.1| putati…
SGN-U237118	4.42497	0	3.20622	0	3.66328	0	protein.postranslational modification.kinase.receptor like cytoplasmatic kinase VII	[9 ESTs aligned] arabidopsis/peptide: AT2G17220.1 | Symbol: None | protein kinase, putative, similar to protein kinase APK1A (Arabidopsis thaliana) Swiss-Prot:Q06548 | chr2:7494736-7497249 REVERSE | Aliases: T23A1.8, T23A1_8 (evalue: 5e-137, score=484) genbank/nr: gi|50904807|ref|XP_463892.1| putative protein kinase [Oryza sativa (japonica cultivar-group)] >gi|41053247|dbj|BAD07615.1| putative pr…
SGN-U224240	3.35712	0	3.46751	0	3.78114	0	protein.postranslational modification.kinase.receptor like cytoplasmatic kinase VII	[9 ESTs aligned] arabidopsis/peptide: AT2G17220.1 | Symbol: None | protein kinase, putative, similar to protein kinase APK1A (Arabidopsis thaliana) Swiss-Prot:Q06548 | chr2:7494736-7497249 REVERSE | Aliases: T23A1.8, T23A1_8 (evalue: 5e-137, score=484) genbank/nr: gi|50904807|ref|XP_463892.1| putative protein kinase [Oryza sativa (japonica cultivar-group)] >gi|41053247|dbj|BAD07615.1| putative pr…
SGN-U218860	1.73529	0	3.35231	0	4.16142	0	protein.postranslational modification.kinase.receptor like cytoplasmatic kinase VII	[11 ESTs aligned] arabidopsis/peptide: | Symbol: None | protein kinase, putative, similar to auxin-regulated dual specificity cytosolic kinase (Lycopersicon esculentum) gi:14484938:gb:AAK62821 | chr2:2287235-2289304 REVERSE | Aliases: T6P5.14, T6P5_14(evalue: 1e-144, score=510) genbank/nr: gi|14484938|gb|AAK62821.1| auxin-regulated dual specificity cytosolic kinase [Lycopersicon esculentum](evalu…
SGN-U212907	-1.49442	0.018124	-2.04065	0.0361516			protein.postranslational modification.kinase.receptor like cytoplasmatic kinase VII	[10 ESTs aligned] arabidopsis/peptide: AT5G01020.1 | Symbol: None | protein kinase family protein, contains protein kinase domain, Pfam:PF00069 | chr5:5916-8443 REVERSE | Aliases: F7J8.5, F7J8_5 (evalue: 0, score=678) genbank/nr: gi|30679085|ref|NP_195722.2| protein kinase family [Arabidopsis thaliana] gi|26450966|dbj|BAC42590.1| putative protein kinase [Arabidopsis thaliana](evalue: 0, score=678)
SGN-U216706	2.63689	0	2.32271	0	1.77951	0	protein.postranslational modification.kinase.receptor like cytoplasmatic kinase VII	[9 ESTs aligned] arabidopsis/peptide: AT1G07870.1 | Symbol: None | protein kinase family protein, contains protein kinase domain, Pfam:PF00069 | chr1:2429696-2432018 REVERSE | Aliases: F24B9.4, F24B9_4 (evalue: 8e-138, score=488) genbank/nr: gi|37625033|gb|AAQ96340.1| protein kinase-like protein [Vitis aestivalis](evalue: 1e-143, score=513)
SGN-U227605	2.04463	0	0.857585	2.51749	0.579601	1.68068	protein.postranslational modification.kinase.receptor like cytoplasmatic kinase VII	[2 ESTs aligned] arabidopsis/peptide: AT5G02800.1 | Symbol: None | protein kinase family protein, contains protein kinase domain, Pfam:PF00069 | chr5:635230-637480 REVERSE | Aliases: F9G14.110, F9G14_110 (evalue: 2e-67, score=252) genbank/nr: gi|37625033|gb|AAQ96340.1| protein kinase-like protein [Vitis aestivalis](evalue: 9e-71, score=269)
SGN-U225888	2.17266	0.205372			0.680564	7.73764	protein.postranslational modification.kinase.receptor like cytoplasmatic kinase VII	[3 ESTs aligned] arabidopsis/peptide: | Symbol: None | protein kinase, putative, similar to auxin-regulated dual specificity cytosolic kinase (Lycopersicon esculentum) gi:14484938:gb:AAK62821 | chr2:2287235-2289304 REVERSE | Aliases: T6P5.14, T6P5_14(evalue: 9e-117, score=416) genbank/nr: gi|53857147|gb|AAP03880.2| Avr9/Cf-9 induced kinase 1 [Nicotiana tabacum] (evalue: 6e-127, score=456)
SGN-U215345	-3.25842	0.00758592	-4.51246	0	-3.45134	0	protein.degradation	[25 ESTs aligned] arabidopsis/peptide: | Symbol: None | expressed protein, contains Pfam profile PF03080: Arabidopsis proteins of unknown function | chr1:20669888-20672392 REVERSE | Aliases: F7A10.1, F7A10_1(evalue: 0, score=634) genbank/nr: gi|57222168|gb|AAW38991.1| At1g55360 [Arabidopsis thaliana] >gi|24417260|gb|AAN60240.1| unknown [Arabidopsis thaliana] >gi|12323166|gb|AAG51562.1| unknown pr…
SGN-U220180	-3.00262	0	-2.25357	0	-2.9679	0	protein.degradation	[29 ESTs aligned] arabidopsis/peptide: | Symbol: None | ATP-dependent protease La (LON) domain-containing protein, weak similarity to SP:P36774 ATP-dependent protease La 2 (EC 3.4.21.53) {Myxococcus xanthus}; contains Pfam profile PF02190: ATP-dependent protease La (LON) domain | chr1:28331547-28333425 FORWARD | Aliases: F1B16.1, F1B16_1(evalue: 2e-100, score=362) genbank/nr: gi|15222235|ref|NP_1…
SGN-U226164	-2.51477	0	-2.24368	0	-2.42793	0	protein.degradation	[1 ESTs aligned] arabidopsis/peptide: | Symbol: None | acylaminoacyl-peptidase-related, similar to Acylamino-acid-releasing enzyme (EC 3.4.19.1) (Acyl-peptide hydrolase) (APH) (Acylaminoacyl-peptidase) (Swiss-Prot:P13676) (Rattus norvegicus); annotated with nonconsensus TT and CT acceptor splice sites. | chr4:8362582-8366649 FORWARD | Aliases: DL3325W, FCAALL.258(evalue: 1e-74, score=276) genbank…
SGN-U218879	2.19759	0	0.876129	0.0522747	2.32312	0	protein.degradation	[8 ESTs aligned] arabidopsis/peptide: AT1G01650.2 | Symbol: None | similar to protease-associated (PA) domain-containing protein [Arabidopsis thaliana] (TAIR:At1g63690.2); similar to growth-on protein GRO10 [Euphorbia esula] (GB:AAL14629.1); contains InterPro domain Presenilin signal peptide peptidase (InterPro:IPR006639); contains InterPro domain Membrane protein of unknown function DUF435 (Inte…
SGN-U221386	1.92664	0.0205872	2.04935	0.0274412	1.97334	0.00877069	protein.degradation	[9 ESTs aligned] arabidopsis/peptide: | Symbol: None | ara4-interacting protein, putative (SAY1), similar to Ara4-interacting protein (Arabidopsis thaliana) GI:13160609; contains Pfam profiles PF00789: UBX domain, PF02809: Ubiquitin interaction motif | chr4:7071854-7075495 FORWARD | Aliases: T5C23.170, T5C23_170(evalue: 2e-63, score=239) genbank/nr: gi|52077309|dbj|BAD46350.1| unknown protein [Or…
SGN-U212650 *	4.03802	0	3.95938	0	1.7	0	protein.degradation	[103 ESTs aligned] arabidopsis/peptide: AT4G30920.1 | Symbol: None | cytosol aminopeptidase family protein, contains Pfam profiles: PF00883 cytosol aminopeptidase family catalytic domain, PF02789: cytosol aminopeptidase family N-terminal domain | chr4:15046463-15049379 REVERSE | Aliases: F6I18.170, F6I18_170 (evalue: 0, score=701) genbank/nr: gi|2492529|sp|Q10712|AMPL1_LYCES Aminopeptidase 1, chl…
SGN-U212877	-2.83395	0.0245571	1.24639	0.0274412			protein.degradation	[18 ESTs aligned] genbank/nr: proteinase(evalue: 2e-106, score=388)
SGN-U212874	-2.60249	0.0217461	-0.370844	3.73893	-0.503472	17.7432	protein.degradation	[154 ESTs aligned] genbank/nr: proteinase(evalue: 9e-73, score=276)
SGN-U216806	-2.32845	0.00758592	0.38002	15.6208	-1.7894	0	protein.degradation	[1 ESTs aligned] arabidopsis/peptide: | Symbol: None | peptidase M48 family protein, contains Pfam domain, PF01435: Peptidase family M48 | chr3:9999133-10001412 FORWARD | Aliases: None(evalue: 2e-108, score=389) genbank/nr: metalloendopeptidase(evalue: 2e-106, score=389)
AY129402	-2.24902	0.0819356	-1.36541	0.0615319	-0.821155	5.54375	protein.degradation	[154 ESTs aligned] genbank/nr: proteinase(evalue: 9e-73, score=276)
SGN-U212876	-2.24161	0.0376714	-1.85242	0.0250876	0.081779	27.331	protein.degradation	[8 ESTs aligned] genbank/nr: proteinase(evalue: 5e-72, score=273)
SGN-U217983	-2.07522	0	-1.01	0.0522747	-0.759031	0.52751	protein.degradation	[5 ESTs aligned] arabidopsis/peptide: | Symbol: ATGGH2 | The Arabidopsis protein AtGGH2 is a gamma-glutamyl hydrolase acting specifically on monoglutamates. The enzyme is involved in the tetrahydrofolate metabolism and located to the vacuole. | chr1:29598758-29601163 FORWARD | Aliases: F9K20.28, F9K20_28, ATGGH2(evalue: 2e-113, score=405) genbank/nr: Strong(evalue: 2e-111, score=405)
SGN-U230897	2.04582	0	0.573702	0.125451	-0.690322	1.1459	protein.degradation	[1 ESTs aligned] arabidopsis/peptide: | Symbol: None | nuclear matrix constituent protein-related, low similarity to nuclear matrix constituent protein 1 (NMCP1) (Daucus carota) GI:2190187 | chr5:26328813-26332770 FORWARD | Aliases: MPA24.12, MPA24_12(evalue: 7e-59, score=224) genbank/nr: gi|15239130|ref|NP_201378.1| nuclear matrix constituent protein 1 (NMCP1)-related [Arabidopsis thaliana] gi|2…
SGN-U215843	2.38132	0	1.74047	0	1.67444	0	protein.degradation	[26 ESTs aligned] arabidopsis/peptide: | Symbol: None | UBX domain-containing protein, similar to XY40 protein (Rattus norvegicus) GI:2547025; contains Pfam profile PF00789: UBX domain | chr4:2030348-2031850 FORWARD | Aliases: T27D20.10, T27D20_10(evalue: 2e-96, score=349) genbank/nr: gi|45862328|gb|AAS78926.1| CDC48-interacting UBX-domain protein [Arabidopsis thaliana] >gi|21689865|gb|AAM67493.1…
SGN-U222822	2.17239	0.00642146	2.57257	0	3.02832	0	protein.degradation.AAA type	[8 ESTs aligned] arabidopsis/peptide: AT2G18330.1 | Symbol: None | AAA-type ATPase family protein, contains Pfam profile: PF00004 ATPase family associated with various cellular activities (AAA) | chr2:7972739-7976187 FORWARD | Aliases: T30D6.16, T30D6_16 (evalue: 0, score=900) genbank/nr: gi|18398708|ref|NP_565435.1| AAA-type ATPase -related [Arabidopsis thaliana] gi|15450828|gb|AAK96685.1| putat…
SGN-U220565	--	--	-0.507327	7.598	3.05624	0	protein.degradation.AAA type	[2 ESTs aligned] arabidopsis/peptide: AT3G50930.1 | Symbol: None | AAA-type ATPase family protein, contains Pfam profile: ATPase family PF00004 | chr3:18940507-18942820 FORWARD | Aliases: F18B3.210 (evalue: 5e-75, score=277) genbank/nr: gi|30693378|ref|NP_190662.2| AAA-type ATPase family [Arabidopsis thaliana] gi|18086343|gb|AAL57634.1| AT3g50930/F18B3_210 [Arabidopsis thaliana] gi|27363216|gb|AA…
SGN-U235139	4.87451	0	6.52954	0	5.63574	0	protein.degradation.AAA type	[1 ESTs aligned] arabidopsis/peptide: AT3G50930.1 | Symbol: None | AAA-type ATPase family protein, contains Pfam profile: ATPase family PF00004 | chr3:18940507-18942820 FORWARD | Aliases: F18B3.210 (evalue: 1e-58, score=211) genbank/nr: gi|30693378|ref|NP_190662.2| AAA-type ATPase family [Arabidopsis thaliana] gi|18086343|gb|AAL57634.1| AT3g50930/F18B3_210 [Arabidopsis thaliana] gi|27363216|gb|AA…
SGN-U227536	3.90734	0.00642146	5.59792	0	6.02504	0	protein.degradation.AAA type	[3 ESTs aligned] arabidopsis/peptide: AT3G50930.1 | Symbol: None | AAA-type ATPase family protein, contains Pfam profile: ATPase family PF00004 | chr3:18940507-18942820 FORWARD | Aliases: F18B3.210 (evalue: 3e-13, score=72) genbank/nr: gi|30693378|ref|NP_190662.2| AAA-type ATPase family [Arabidopsis thaliana] gi|18086343|gb|AAL57634.1| AT3g50930/F18B3_210 [Arabidopsis thaliana] gi|27363216|gb|AAO…
SGN-U215602	6.26068	0	6.98632	0	6.24301	0	protein.degradation.AAA type	[22 ESTs aligned] arabidopsis/peptide: AT3G28600.1 | Symbol: None | similar to AAA-type ATPase family protein [Arabidopsis thaliana] (TAIR:At5g40000.1); similar to AAA-type ATPase family protein [Arabidopsis thaliana] (TAIR:At3g28610.1); similar to Cell Division Protein AAA ATPase family [Triticum aestivum] (GB:CAH10209.1); similar to Cell Division Protein AAA ATPase family [Triticum aestivum] (G…
SGN-U222514	-2.1419	0.00758592	1.4933	0	-1.63203	0.0259181	protein.degradation.AAA type	[6 ESTs aligned] arabidopsis/peptide: AT1G64110.2 | Symbol: None | AAA-type ATPase family protein, contains Pfam domain, PF00004: ATPase, AAA family | chr1:23800382-23805388 REVERSE | Aliases: None (evalue: 2e-79, score=292) genbank/nr: gi|18407974|ref|NP_564824.1| expressed protein [Arabidopsis thaliana] gi|15810167|gb|AAL06985.1| At1g64110/F22C12_22 [Arabidopsis thaliana] gi|30102500|gb|AAP2116…
SGN-U222963	2.4556	0	1.5958	0	--	--	protein.degradation.AAA type	[6 ESTs aligned] arabidopsis/peptide: AT3G50930.1 | Symbol: None | AAA-type ATPase family protein, contains Pfam profile: ATPase family PF00004 | chr3:18940507-18942820 FORWARD | Aliases: F18B3.210 (evalue: 4e-98, score=355) genbank/nr: gi|4874284|gb|AAD31347.1| putative AAA-type ATPase [Arabidopsis thaliana] (evalue: 2e-96, score=355)
SGN-U220648	-3.41081	0	-2.90698	0	-3.45321	0	protein.degradation.aspartate protease	[13 ESTs aligned] arabidopsis/peptide: AT4G16563.1 | Symbol: None | aspartyl protease family protein, contains Pfam profile: PF00026 eukaryotic aspartyl protease | chr4:9329679-9331545 REVERSE | Aliases: None (evalue: 5e-159, score=558) genbank/nr: Peptidase(evalue: 1e-166, score=589)
SGN-U226215	-2.2598	0	-2.65167	0	-2.44554	0	protein.degradation.aspartate protease	[13 ESTs aligned] arabidopsis/peptide: AT4G16563.1 | Symbol: None | aspartyl protease family protein, contains Pfam profile: PF00026 eukaryotic aspartyl protease | chr4:9329679-9331545 REVERSE | Aliases: None (evalue: 5e-159, score=558) genbank/nr: Peptidase(evalue: 1e-166, score=589)
SGN-U216625	3.52882	0	2.93219	0	2.9968	0	protein.degradation.aspartate protease	[21 ESTs aligned] arabidopsis/peptide: AT2G17760.1 | Symbol: None | aspartyl protease family protein, contains Eukaryotic and viral aspartyl proteases active site, PROSITE:PS00141 | chr2:7720396-7723546 FORWARD | Aliases: T17A5.8, T17A5_8 (evalue: 6e-158, score=554) genbank/nr: gi|30680102|ref|NP_849967.1| chloroplast nucleoid DNA-binding protein -related [Arabidopsis thaliana] gi|17978947|gb|AAL…
SGN-U217865	4.23639	0	3.15861	0	3.30806	0	protein.degradation.aspartate protease	[14 ESTs aligned] arabidopsis/peptide: AT1G03220.1 | Symbol: None | extracellular dermal glycoprotein, putative / EDGP, putative, similar to extracellular dermal glycoprotein EDGP precursor (Daucus carota) GI:285741 | chr1:787122-788651 FORWARD | Aliases: F15K9.17, F15K9_17 (evalue: 8e-62, score=234) genbank/nr: gi|285741|dbj|BAA03413.1| EDGP precursor [Daucus carota] (evalue: 3e-67, score=259)
SGN-U242867	-0.0568308	18.1057	-3.12254	0.0250876	-2.04304	0	protein.degradation.cysteine protease	[1 ESTs aligned] arabidopsis/peptide: AT2G27420.1 | Symbol: None | cysteine proteinase, putative, contains similarity to cysteine protease SPCP1 GI:13491750 from (Ipomoea batatas) | chr2:11733222-11734692 REVERSE | Aliases: F10A12.10, F10A12_10 (evalue: 8e-53, score=204) genbank/nr: gi|47524507|gb|AAT34987.1| putative cysteine protease [Gossypium hirsutum] (evalue: 2e-53, score=212)
SGN-U216827	3.62479	0	2.79504	0	2.14158	0.0136587	protein.degradation.cysteine protease	[13 ESTs aligned] arabidopsis/peptide: AT3G49340.1 | Symbol: None | cysteine proteinase, putative, contains PS00640: Eukaryotic thiol (cysteine) proteases asparagine active site; similar to cysteine proteinase GI:535454 from (Alnus glutinosam) | chr3:18304332-18305562 REVERSE | Aliases: F2K15.200 (evalue: 7e-90, score=327) genbank/nr: phytophthora-inhibited(evalue: 0, score=680)
SGN-U220445	3.48132	0	2.86712	0	3.71027	0.0136587	protein.degradation.cysteine protease	[12 ESTs aligned] arabidopsis/peptide: AT4G39090.1 | Symbol: None | cysteine proteinase RD19a (RD19A) / thiol protease, identical to cysteine proteinase RD19a, thiol protease SP:P43296, GI:435618 from (Arabidopsis thaliana) | chr4:18214569-18217476 REVERSE | Aliases: F19H22.190, F19H22_190 (evalue: 1e-160, score=562) genbank/nr: gi|7211741|gb|AAF40414.1| papain-like cysteine proteinase isoform I …
SGN-U223902	--	--	2.52403	0	0.935504	17.7432	protein.degradation.cysteine protease	[4 ESTs aligned] arabidopsis/peptide: | Symbol: None | similar to cysteine protease inhibitor, putative / cystatin, putative [Arabidopsis thaliana] (TAIR:At5g05110.1); similar to cysteine protease inhibitor CPI-1 [Brassica oleracea] (GB:AAL59842.1); contains InterPro domain Cystatin C/M (InterPro:IPR003243); contains InterPro domain Cysteine protease inhibitor (InterPro:IPR000010) | chr3:3959870-…
SGN-U220775	--	--	2.97361	0	1.75243	3.6867	protein.degradation.cysteine protease	[8 ESTs aligned] arabidopsis/peptide: | Symbol: None | similar to cysteine protease inhibitor, putative / cystatin, putative [Arabidopsis thaliana] (TAIR:At5g05110.1); similar to cysteine protease inhibitor CPI-1 [Brassica oleracea] (GB:AAL59842.1); contains InterPro domain Cystatin C/M (InterPro:IPR003243); contains InterPro domain Cysteine protease inhibitor (InterPro:IPR000010) | chr3:3959870-…
SGN-U234976	2.39946	0	1.17256	0.0135324	0.993428	0.053989	protein.degradation.cysteine protease	[10 ESTs aligned] arabidopsis/peptide: | Symbol: None | OTU-like cysteine protease family protein, contains Pfam profile PF02338: OTU-like cysteine protease | chr5:1176014-1178919 FORWARD | Aliases: T19N18.9(evalue: 8e-73, score=271) genbank/nr: OTU-like(evalue: 9e-73, score=277)
SGN-U217039	2.46764	0	-0.900972	0.0441687	1.64414	0.0136587	protein.degradation.cysteine protease	[10 ESTs aligned] arabidopsis/peptide: | Symbol: None | OTU-like cysteine protease family protein, contains Pfam profile PF02338: OTU-like cysteine protease | chr3:7870899-7873551 FORWARD | Aliases: MMP21.4(evalue: 2e-80, score=296) genbank/nr: gi|18403314|ref|NP_566704.1| expressed protein [Arabidopsis thaliana](evalue: 1e-78, score=296)
SGN-U215732	2.4954	0	-1.869	0.0250876	1.30614	0.0136587	protein.degradation.cysteine protease	[22 ESTs aligned] arabidopsis/peptide: AT1G47128.1 | Symbol: None | cysteine proteinase (RD21A) / thiol protease, identical to SP:P43297 Cysteine proteinase RD21A precursor (EC 3.4.22.-) {Arabidopsis thaliana}, thiol protease RD21A SP:P43297 from (Arabidopsis thaliana) | chr1:17285265-17288110 REVERSE | Aliases: F2G19.31, F2G19_31 (evalue: 6e-64, score=241) genbank/nr: gi|5777889|emb|CAB53515.1| …
SGN-U221963	2.99322	0	1.75363	0			protein.degradation.cysteine protease	[8 ESTs aligned] arabidopsis/peptide: AT5G43060.1 | Symbol: None | cysteine proteinase, putative / thiol protease, putative, similar to cysteine proteinase RD21A precursor (thiol protease) GI:435619, SP:P43297 from (Arabidopsis thaliana) | chr5:17286772-17289388 REVERSE | Aliases: MMG4.7, MMG4_7 (evalue: 4e-94, score=341) genbank/nr: gi|2828252|emb|CAA05894.1| CYP1 [Lycopersicon esculentum] >gi|5…
SGN-U217546	--	--	3.34613	0	3.3387	0	protein.degradation.metalloprotease	[13 ESTs aligned] arabidopsis/peptide: AT1G24140.1 | Symbol: None | matrixin family protein, similar to matrix metalloproteinase (Cucumis sativus) GI:7159629; contains InterPro accession IPR001818: Matrixin | chr1:8536034-8537376 REVERSE | Aliases: F3I6.6, F3I6_6 (evalue: 2e-110, score=395) genbank/nr: gi|53749140|gb|AAU90055.1| At1g24140 [Arabidopsis thaliana] >gi|30688744|ref|NP_173824.2| matri…
SGN-U218610	2.29513	0	0.301541	17.3569	1.59532	0.0136587	protein.degradation.metalloprotease	[10 ESTs aligned] arabidopsis/peptide: AT1G07510.1 | Symbol: FTSH10 | encodes an FtsH protease that is localized to the mitochondrion | chr1:2305375-2309539 FORWARD | Aliases: F22G5.10, F22G5_10, FTSH10 (evalue: 1e-106, score=383) genbank/nr: gi|34908198|ref|NP_915446.1| putative AAA-metalloprotease [Oryza sativa (japonica cultivar-group)] gi|19571026|dbj|BAB86453.1| putative AAA-metalloprotease …
SGN-U213761	2.56499	0.00642146	-0.321063	1.61002	-1.55784	0.135692	protein.degradation.metalloprotease	[57 ESTs aligned] arabidopsis/peptide: AT4G17830.1 | Symbol: None | peptidase M20/M25/M40 family protein, similar to acetylornithine deacetylase (Acetylornithinase, AO; N-acetylornithinase, NAO) (Dictyostelium discoideum) SWISS-PROT:P54638 | chr4:9915893-9918256 FORWARD | Aliases: T6K21.10 (evalue: 0, score=672) genbank/nr: acetylornithine(evalue: 0, score=688)
SGN-U224353	--	--	-2.08153	0	-2.89906	0	protein.degradation.serine protease	[3 ESTs aligned] arabidopsis/peptide: | Symbol: SCPL18 | serine carboxypeptidase S10 family protein, similar to GI:8777303 from (Arabidopsis thaliana) (DNA Res. 7 (1), 31-63 (2000)) | chr1:12162329-12164680 REVERSE | Aliases: F10C21.18, F10C21_18, SCPL18(evalue: 1e-48, score=189) genbank/nr: Peptidase(evalue: 2e-48, score=194)
SGN-U217212	-1.83696	0	--	--	-2.38299	0.066208	protein.degradation.serine protease	[18 ESTs aligned] arabidopsis/peptide: | Symbol: SCPL18 | serine carboxypeptidase S10 family protein, similar to GI:8777303 from (Arabidopsis thaliana) (DNA Res. 7 (1), 31-63 (2000)) | chr1:12162329-12164680 REVERSE | Aliases: F10C21.18, F10C21_18, SCPL18(evalue: 6e-112, score=321) genbank/nr: Peptidase(evalue: 1e-129, score=336)
SGN-U214491	0.611349	0.61985	-0.553182	0.244425	-2.13166	0.0165526	protein.degradation.serine protease	[12 ESTs aligned] arabidopsis/peptide: | Symbol: SCPL20 | serine carboxypeptidase S10 family protein, SERINE CARBOXYPEPTIDASE I PRECURSOR - Hordeum vulgare, SWall:CBP1_HORVU | chr4:7550434-7553329 REVERSE | Aliases: F25G13.7, F25G13_7, SCPL20(evalue: 0, score=671) genbank/nr: gi|7271957|gb|AAF44708.1| wound-inducible carboxypeptidase [Lycopersicon esculentum](evalue: 0, score=1004)
SGN-U216637	2.7965	0	2.11902	0	1.87935	0	protein.degradation.serine protease	[23 ESTs aligned] arabidopsis/peptide: | Symbol: None | ATP-dependent Clp protease ATP-binding subunit (ClpD), (ERD1), SAG15/ERD1; identical to ERD1 protein GI:497629, SP:P42762 from (Arabidopsis thaliana); contains Pfam profile PF02861: Clp amino terminal domain | chr5:20781541-20785907 FORWARD | Aliases: K3K7.27, K3K7_27(evalue: 0, score=829) genbank/nr: gi|18423233|ref|NP_568750.1| ATP-depende…
SGN-U217124	-3.23371	0	1.79174	0.0505501	-0.42617	7.73764	protein.degradation.serine protease	[21 ESTs aligned] arabidopsis/peptide: | Symbol: SCPL26 | serine carboxypeptidase S10 family protein, similar to Serine carboxypeptidase II chains A and B (SP:P08819) (EC 3.4.16.6) (Triticum aestivum (Wheat)); | chr2:15044741-15047195 REVERSE | Aliases: T20F21.2, SCPL26(evalue: 4e-105, score=379) genbank/nr: gi|34329345|gb|AAQ63884.1| putative serine carboxypeptidase [Medicago truncatula](evalue:…
SGN-U226865	-2.16817	0	--	--	-0.335991	7.73764	protein.degradation.serine protease	[3 ESTs aligned] arabidopsis/peptide: | Symbol: SCPL40 | serine carboxypeptidase, putative, similar to SP:P52711 Serine carboxypeptidase II-3 precursor (EC 3.4.16.6) Hordeum vulgare; contains Pfam profile PF0450 serine carboxypeptidase | chr3:23449449-23452035 FORWARD | Aliases: MAA21.100, SCPL40(evalue: 2e-58, score=221) genbank/nr: gi|11967861|emb|CAC19488.1| putative serine carboxypeptidase [P…
SGN-U220736	-2.01167	0	1.74073	0	-1.62726	0	protein.degradation.serine protease	[1 ESTs aligned] arabidopsis/peptide: | Symbol: SCPL3 | serine carboxypeptidase S10 family protein, similar to serine carboxypeptidase I precursor (SP:P07519) (Hordeum vulgare); glucose acyltransferase GB:AAD01263 (Solanum berthaultii); contains Pfam profile: PF00450 Serine carboxypeptidase; | chr1:27556631-27558983 REVERSE | Aliases: T18K17.5, T18K17_5, SCPL3(evalue: 2e-44, score=176) genbank/nr…
SGN-U227231	-1.49639	0.00758592	-3.02421	0	-2.79615	0	protein.degradation.subtilases	[3 ESTs aligned] arabidopsis/peptide: | Symbol: None | subtilase family protein, contains similarity to subtilisin-like protease ag12 GI:757522 from (Alnus glutinosa) | chr5:26791337-26793547 REVERSE | Aliases: K21H1.5, K21H1_5(evalue: 3e-79, score=292) genbank/nr: Protease-associated(evalue: 3e-125, score=451)
SGN-U225323	-4.35187	0	-3.01513	0	-2.51846	0	protein.degradation.subtilases	[4 ESTs aligned] arabidopsis/peptide: | Symbol: None | subtilase family protein, contains similarity to SBT1 GI:1771160 from (Lycopersicon esculentum) | chr3:4741480-4744124 REVERSE | Aliases: MLN21.2(evalue: 0, score=631) genbank/nr: gi|16930701|gb|AAL32016.1| AT3g14240/MLN21_2 [Arabidopsis thaliana](evalue: 2e-179, score=631)
SGN-U212601	-2.21165	0	-3.07554	0	-2.49821	0	protein.degradation.subtilases	[11 ESTs aligned] arabidopsis/peptide: | Symbol: None | subtilase family protein, contains similarity to subtilisin-like protease ag12 GI:757522 from (Alnus glutinosa) | chr5:26791337-26793547 REVERSE | Aliases: K21H1.5, K21H1_5(evalue: 6e-139, score=491) genbank/nr: gi|3687303|emb|CAA06998.1| subtilisin-like protease [Lycopersicon esculentum] (evalue: 0, score=1560)
SGN-U212603	-2.73134	0	-2.69846	0	-2.26538	0	protein.degradation.subtilases	[11 ESTs aligned] arabidopsis/peptide: | Symbol: None | subtilase family protein, contains similarity to subtilisin-like protease ag12 GI:757522 from (Alnus glutinosa) | chr5:26791337-26793547 REVERSE | Aliases: K21H1.5, K21H1_5(evalue: 6e-139, score=491) genbank/nr: gi|3687303|emb|CAA06998.1| subtilisin-like protease [Lycopersicon esculentum] (evalue: 0, score=1560)
SGN-U217423	-2.35283	0	-2.94159	0	-1.66643	0	protein.degradation.subtilases	[18 ESTs aligned] arabidopsis/peptide: | Symbol: None | subtilase family protein, contains similarity to cucumisin-like serine protease GI:3176874 from (Arabidopsis thaliana) | chr2:2269513-2272226 REVERSE | Aliases: T6P5.12, T6P5_12(evalue: 0, score=706) genbank/nr: gi|18396193|ref|NP_565330.1| subtilisin-like serine protease, putative [Arabidopsis thaliana] gi|25289829|pir||A84473 probable seri…
SGN-U225424	-2.22161	0.00758592	-0.982026	0.486914	-1.66157	0.0259181	protein.degradation.subtilases	[17 ESTs aligned] arabidopsis/peptide: | Symbol: None | subtilase family protein, contains similarity to cucumisin-like serine protease GI:3176874 from (Arabidopsis thaliana) | chr3:4658428-4660761 REVERSE | Aliases: MAG2.15(evalue: 0, score=1004) genbank/nr: gi|45773916|gb|AAS76762.1| At3g14067 [Arabidopsis thaliana] >gi|44917461|gb|AAS49055.1| At3g14067 [Arabidopsis thaliana] >gi|22331076|ref|N…
SGN-U227038	-2.08257	0	--	--	-1.75947	0	protein.degradation.subtilases	[17 ESTs aligned] arabidopsis/peptide: | Symbol: None | subtilase family protein, contains similarity to cucumisin-like serine protease GI:3176874 from (Arabidopsis thaliana) | chr3:4658428-4660761 REVERSE | Aliases: MAG2.15(evalue: 0, score=1004) genbank/nr: gi|45773916|gb|AAS76762.1| At3g14067 [Arabidopsis thaliana] >gi|44917461|gb|AAS49055.1| At3g14067 [Arabidopsis thaliana] >gi|22331076|ref|N…
SGN-U216839	--	--	2.01713	0	2.11739	0	protein.degradation.ubiquitin	[10 ESTs aligned] arabidopsis/peptide: | Symbol: None | U-box domain-containing protein, contains Pfam profile PF04564: U-box domain | chr5:4997716-5003143 REVERSE | Aliases: T20K14.10, T20K14_10(evalue: 9e-11, score=63.9) genbank/nr: gi|50916773|ref|XP_468783.1| putative ubiquitin conjugation factor [Oryza sativa (japonica cultivar-group)] >gi|37718894|gb|AAR01765.1| putative ubiquitin conjugati…
SGN-U223034	2.10503	0	2.34372	0	2.5454	0	protein.degradation.ubiquitin	[5 ESTs aligned] arabidopsis/peptide: | Symbol: None | ubiquitin-conjugating enzyme family protein, similar to ubiquitin-conjugating enzyme GB:3319990 from (Mus musculus); contains Pfam profile PF00179: Ubiquitin-conjugating enzyme | chr1:19755040-19763142 REVERSE | Aliases: F8L10.11, F8L10_11(evalue: 1e-51, score=199) genbank/nr: Ubiquitin-conjugating(evalue: 4e-60, score=234)
SGN-U220585	3.38653	0	2.70671	0	2.72582	0	protein.degradation.ubiquitin	[6 ESTs aligned] arabidopsis/peptide: | Symbol: None | ubiquitin family protein, contains INTERPRO:IPR000626 ubiquitin domain | chr1:7771659-7773640 FORWARD | Aliases: F2E2.12, F2E2_12(evalue: 1e-37, score=153) genbank/nr: gi|4097587|gb|AAD00119.1| NTGP5 [Nicotiana tabacum](evalue: 9e-49, score=196)
SGN-U219136	2.47749	0	2.48468	0	1.94009	0.0136587	protein.degradation.ubiquitin	[16 ESTs aligned] arabidopsis/peptide: | Symbol: None | ubiquitin-associated (UBA)/TS-N domain-containing protein / octicosapeptide/Phox/Bemp1 (PB1) domain-containing protein, contains Pfam profiles PF00627: Ubiquitin-associated (UBA)/TS-N domain, PF00569: Zinc finger ZZ type domain, PF00564: PB1 domain | chr4:12741043-12744543 FORWARD | Aliases: F22K18.110, F22K18_110(evalue: 4e-105, score=379) …
SGN-U216220	3.16521	0	3.48595	0	3.36849	0	protein.degradation.ubiquitin.E1	[48 ESTs aligned] arabidopsis/peptide: | Symbol: None | ubiquitin activating enzyme 1 (UBA1), E1; identical to GB:U80808 | chr2:12859449-12864694 REVERSE | Aliases: T27E13.15, T27E13_15(evalue: 0, score=1365) genbank/nr: gi|1808656|emb|CAA71762.1| Ubiquitin activating enzyme E1 [Nicotiana tabacum] (evalue: 0, score=1373)
SGN-U216023	3.79175	0	3.8915	0	4.07808	0	protein.degradation.ubiquitin.E1	[48 ESTs aligned] arabidopsis/peptide: | Symbol: None | ubiquitin activating enzyme 1 (UBA1), E1; identical to GB:U80808 | chr2:12859449-12864694 REVERSE | Aliases: T27E13.15, T27E13_15(evalue: 0, score=1365) genbank/nr: gi|1808656|emb|CAA71762.1| Ubiquitin activating enzyme E1 [Nicotiana tabacum] (evalue: 0, score=1373)
SGN-U213150	2.51752	0	2.73339	0	2.34394	0	protein.degradation.ubiquitin.E2	[20 ESTs aligned] arabidopsis/peptide: | Symbol: None | ubiquitin-conjugating enzyme, putative, identical or nearly so to Ubiquitin-conjugating enzymes SP:P35132, SP:P35131, SP:P35133 from {Arabidopsis thaliana}; contains Pfam profile PF00179: Ubiquitin-conjugating enzyme | chr1:23837222-23839148 FORWARD | Aliases: F22C12.2, F22C12_2(evalue: 7e-84, score=306) genbank/nr: gi|2668744|gb|AAB88617.1|…
SGN-U217190	0.214809	21.4967	--	--	2.17462	0	protein.degradation.ubiquitin.E3.BTB/POZ Cullin3.BTB/POZ	[14 ESTs aligned] arabidopsis/peptide: | Symbol: None | speckle-type POZ protein-related, contains Pfam PF00651 : BTB/POZ domain; contains Pfam PF02135 : TAZ zinc finger; similar to Speckle-type POZ protein (SP:O43791) (Homo sapiens) | chr5:25350491-25352709 REVERSE | Aliases: MDC12.13, MDC12_13(evalue: 3e-103, score=372) genbank/nr: gi|36955895|gb|AAQ87004.1| BTB and TAZ domain protein 1 [Arabid…
SGN-U222032	-2.25479	0.0217461	-2.79979	0	-3.41342	0	protein.degradation.ubiquitin.E3.RING	[5 ESTs aligned] arabidopsis/peptide: | Symbol: None | zinc finger (C3HC4-type RING finger) family protein (BRH1), identical to BRH1 RING finger protein (Arabidopsis thaliana) GI:4689366; identical to cDNA BRH1 RING finger protein, GI:4689365 | chr3:22752486-22753259 REVERSE | Aliases: F2A19.60(evalue: 8e-15, score=77.4) genbank/nr: Zinc(evalue: 2e-24, score=115)
SGN-U221191	-4.14792	0	-4.01189	0	-3.01138	0	protein.degradation.ubiquitin.E3.RING	[6 ESTs aligned] arabidopsis/peptide: AT1G49210.1 | Symbol: None | zinc finger (C3HC4-type RING finger) family protein, contains Pfam domain, PF00097: Zinc finger, C3HC4 type (RING finger) | chr1:18205626-18206339 FORWARD | Aliases: F27J15.3, F27J15_3 (evalue: 2e-32, score=136) genbank/nr: Zinc(evalue: 7e-33, score=144)
SGN-U223262	--	--	-3.15525	0	-2.98511	0	protein.degradation.ubiquitin.E3.RING	[4 ESTs aligned] arabidopsis/peptide: AT4G03510.1 | Symbol: None | zinc finger (C3HC4-type RING finger) family protein (RMA1), identical to RING zinc finger protein RMA1 gi:3164222 | chr4:1557118-1559426 REVERSE | Aliases: F9H3.14, F9H3_14 (evalue: 4e-27, score=118) genbank/nr: gi|41059804|gb|AAR99376.1| ring domain containing protein [Capsicum annuum] (evalue: 2e-35, score=152)
SGN-U220805	-1.92811	0	-2.27979	0	-2.6471	0	protein.degradation.ubiquitin.E3.RING	[7 ESTs aligned] arabidopsis/peptide: AT1G71020.1 | Symbol: None | armadillo/beta-catenin repeat family protein / U-box domain-containing protein, contains Pfam domain, PF00514: Armadillo/beta-catenin-like repeats and Pfam, PF04564: U-box domain | chr1:26794259-26796837 REVERSE | Aliases: F23N20.1, F23N20_1 (evalue: 6e-127, score=451) genbank/nr: gi|42563127|ref|NP_177258.3| armadillo/beta-cateni…
SGN-U221297	-1.37251	0.00758592	-1.14813	0.0361516	-2.50511	0	protein.degradation.ubiquitin.E3.RING	[7 ESTs aligned] arabidopsis/peptide: AT1G23030.1 | Symbol: None | armadillo/beta-catenin repeat family protein / U-box domain-containing protein, contains Pfam domain, PF00514: Armadillo/beta-catenin-like repeats and Pfam, PF04564: U-box domain | chr1:8156635-8159050 FORWARD | Aliases: F19G10.3, F19G10_3 (evalue: 5e-29, score=124) genbank/nr: gi|2462822|gb|AAB72157.1| hypothetical protein [Arabi…
SGN-U227624	-3.26614	0	--	--	-2.42498	0	protein.degradation.ubiquitin.E3.RING	[4 ESTs aligned] arabidopsis/peptide: AT1G74410.1 | Symbol: None | zinc finger (C3HC4-type RING finger) family protein, contains Pfam profile: PF00097 zinc finger, C3HC4 type (RING finger) | chr1:27969215-27971563 FORWARD | Aliases: F1M20.9, F1M20_9 (evalue: 3e-15, score=79.3) genbank/nr: gi|7270536|emb|CAB81493.1| putative protein [Arabidopsis thaliana] >gi|3805850|emb|CAA21470.1| putative prote…
SGN-U234375 *	3.05909	0	3.08989	0	2.09874	0	protein.degradation.ubiquitin.E3.RING	[1 ESTs aligned] arabidopsis/peptide: | Symbol: None | zinc finger (C3HC4-type RING finger) family protein, contains Pfam profile: PF00097 zinc finger, C3HC4 type (RING finger) | chr2:1461627-1462931 REVERSE | Aliases: T23O15.13, T23O15_13(evalue: 1e-29, score=126) genbank/nr: gi|20340241|gb|AAM19707.1| putative RING zinc finger protein-like protein [Thellungiella halophila](evalue: 4e-29, score=…
SGN-U214668	1.14925	0.141701	1.97588	0	2.15197	0	protein.degradation.ubiquitin.E3.RING	[30 ESTs aligned] arabidopsis/peptide: | Symbol: None | zinc finger (C3HC4-type RING finger) family protein, contains Pfam domain, PF00097: Zinc finger, C3HC4 type (RING finger) | chr5:24015485-24017019 REVERSE | Aliases: F2O15.22, F2O15_22(evalue: 1e-68, score=257) genbank/nr: Zinc(evalue: 2e-81, score=306)
SGN-U217032	2.60655	0	-0.645419	0.342626	2.32674	0	protein.degradation.ubiquitin.E3.RING	[18 ESTs aligned] arabidopsis/peptide: AT2G35000.1 | Symbol: None | E3 ligase-like protein induced by chitin oligomers. | chr2:14758653-14760398 REVERSE | Aliases: F19I3.23, F19I3_23 (evalue: 2e-37, score=154) genbank/nr: gi|28558782|gb|AAO45753.1| RING/C3HC4/PHD zinc finger-like protein [Cucumis melo](evalue: 3e-61, score=239)
SGN-U218058	3.20888	0	2.63398	0	2.33647	0	protein.degradation.ubiquitin.E3.RING	[12 ESTs aligned] arabidopsis/peptide: | Symbol: None | zinc finger (C3HC4-type RING finger) family protein, contains Pfam profile: PF00097 zinc finger, C3HC4 type (RING finger) | chr5:370425-373314 FORWARD | Aliases: T7H20.10, T7H20_10(evalue: 5e-142, score=501) genbank/nr: gi|21593353|gb|AAM65302.1| unknown [Arabidopsis thaliana](evalue: 6e-140, score=501)
SGN-U223172	2.58869	0	2.02805	0	2.45428	0	protein.degradation.ubiquitin.E3.RING	[10 ESTs aligned] arabidopsis/peptide: AT4G33565.1 | Symbol: None | zinc finger (C3HC4-type RING finger) family protein, contains Pfam profile: PF00097 zinc finger, C3HC4 type (RING finger) | chr4:16136761-16138203 FORWARD | Aliases: None (evalue: 4e-33, score=140) genbank/nr: Zinc(evalue: 4e-42, score=176)
SGN-U216854	2.08289	0	1.7006	0	2.51592	0	protein.degradation.ubiquitin.E3.RING	[23 ESTs aligned] arabidopsis/peptide: | Symbol: None | zinc finger (C3HC4-type RING finger) family protein, similar to Pfam domain, PF00097: Zinc finger, C3HC4 type (RING finger) | chr1:17101775-17104336 FORWARD | Aliases: F27F5.26, F27F5_26(evalue: 7e-94, score=342) genbank/nr: Zinc(evalue: 1e-140, score=503)
SGN-U220612 *	3.98209	0	3.78726	0	2.54356	0	protein.degradation.ubiquitin.E3.RING	[8 ESTs aligned] arabidopsis/peptide: | Symbol: None | zinc finger (C3HC4-type RING finger) family protein, contains Pfam profile: PF00097 zinc finger, C3HC4 type (RING finger) | chr2:1461627-1462931 REVERSE | Aliases: T23O15.13, T23O15_13(evalue: 8e-39, score=157) genbank/nr: gi|20340241|gb|AAM19707.1| putative RING zinc finger protein-like protein [Thellungiella halophila](evalue: 2e-39, score=…
SGN-U214507	2.65665	0	2.91756	0	2.60859	0	protein.degradation.ubiquitin.E3.RING	[34 ESTs aligned] arabidopsis/peptide: | Symbol: None | copine-related, low similarity to SP:Q99829 Copine I {Homo sapiens} | chr5:4648115-4651312 REVERSE | Aliases: None(evalue: 2e-165, score=579) genbank/nr: gi|15241400|ref|NP_196946.1| copine-related [Arabidopsis thaliana] gi|30684895|ref|NP_850818.1| copine-related [Arabidopsis thaliana] gi|11357547|pir||T48615 hypothetical protein F18O22.210…
SGN-U217330	3.19966	0	2.95387	0	2.81821	0	protein.degradation.ubiquitin.E3.RING	[16 ESTs aligned] arabidopsis/peptide: AT3G16720.1 | Symbol: None | zinc finger (C3HC4-type RING finger) family protein, contains Pfam domain, PF00097: Zinc finger, C3HC4 type (RING finger) | chr3:5692744-5694133 FORWARD | Aliases: MGL6.26 (evalue: 6e-53, score=205) genbank/nr: gi|57117314|gb|AAW33880.1| RING-H2 subgroup RHE protein [Populus alba x Populus tremula] (evalue: 9e-61, score=237)
SGN-U224283	1.69073	0.00642146	2.09298	0	2.90059	0	protein.degradation.ubiquitin.E3.RING	[10 ESTs aligned] arabidopsis/peptide: AT4G33565.1 | Symbol: None | zinc finger (C3HC4-type RING finger) family protein, contains Pfam profile: PF00097 zinc finger, C3HC4 type (RING finger) | chr4:16136761-16138203 FORWARD | Aliases: None (evalue: 4e-33, score=140) genbank/nr: Zinc(evalue: 4e-42, score=176)
SGN-U213693	--	--	3.6533	0	3.52359	0	protein.degradation.ubiquitin.E3.RING	[57 ESTs aligned] arabidopsis/peptide: | Symbol: None | zinc finger (C3HC4-type RING finger) family protein, contains a Zinc finger, C3HC4 type (RING finger) signature, PROSITE:PS00518 and a IBR domain, Pfam:PF01485 | chr3:19909794-19911043 REVERSE | Aliases: F5K20.1(evalue: 2e-48, score=190) genbank/nr: gi|51964934|ref|XP_507251.1| PREDICTED OJ1117_F10.8 gene product [Oryza sativa (japonica cult…
SGN-U221470	3.66201	0	3.28453	0	4.04951	0	protein.degradation.ubiquitin.E3.RING	[7 ESTs aligned] arabidopsis/peptide: | Symbol: None | zinc finger (C3HC4-type RING finger) family protein, contains Pfam domain, PF00097: Zinc finger, C3HC4 type (RING finger) | chr3:17534443-17536888 FORWARD | Aliases: None(evalue: 1e-65, score=247) genbank/nr: protein(evalue: 1e-63, score=247)
SGN-U221112	4.94421	0	4.97053	0	5.50508	0	protein.degradation.ubiquitin.E3.RING	[6 ESTs aligned] arabidopsis/peptide: AT1G53820.1 | Symbol: None | zinc finger (C3HC4-type RING finger) family protein, contains Pfam profile: PF00097 zinc finger, C3HC4 type (RING finger) | chr1:20095159-20096091 FORWARD | Aliases: T18A20.16, T18A20_16 (evalue: 2e-34, score=143) genbank/nr: gi|12003386|gb|AAG43550.1| Avr9/Cf-9 rapidly elicited protein 132 [Nicotiana tabacum](evalue: 2e-77, score…
SGN-U214535	6.04897	0	5.70566	0	5.6465	0	protein.degradation.ubiquitin.E3.RING	[20 ESTs aligned] arabidopsis/peptide: | Symbol: None | zinc finger (C3HC4-type RING finger) family protein, contains a Prosite:PS00518 Zinc finger, C3HC4 type (RING finger), signature and Pfam domain PF01485: IBR domain | chr5:24269384-24272066 FORWARD | Aliases: F15L12.13, F15L12_13(evalue: 5e-27, score=118) genbank/nr: gi|50725960|dbj|BAD33487.1| putative ubiquitin conjugating enzyme 7 interac…
SGN-U217025	--	--	-3.14199	0	-1.94836	0.0165526	protein.degradation.ubiquitin.E3.RING	[11 ESTs aligned] arabidopsis/peptide: AT3G48030.1 | Symbol: None | hypoxia-responsive family protein / zinc finger (C3HC4-type RING finger) family protein, similar to RING-H2 finger protein RHX1a (Arabidopsis thaliana) GI:3790591; contains Pfam profiles PF00097: Zinc finger C3HC4 type (RING finger), PF04588: Hypoxia induced protein conserved region | chr3:17736395-17738939 REVERSE | Aliases: T17…
SGN-U220388	-1.55693	0.0819356	-2.24578	0	-1.97504	0	protein.degradation.ubiquitin.E3.RING	[8 ESTs aligned] arabidopsis/peptide: | Symbol: None | RNA recognition motif (RRM)-containing protein, similar to SP:P34909 General negative regulator of transcription subunit 4 {Saccharomyces cerevisiae}; contains InterPro entry IPR000504: RNA-binding region RNP-1 (RNA recognition motif) (RRM) | chr3:16759159-16764818 REVERSE | Aliases: F9K21.210(evalue: 1e-32, score=137) genbank/nr: RNA-binding…
SGN-U216968	--	--	2.36233	0	--	--	protein.degradation.ubiquitin.E3.RING	[8 ESTs aligned] arabidopsis/peptide: AT2G17730.1 | Symbol: None | zinc finger (C3HC4-type RING finger) family protein, contains Pfam PF00097: Zinc finger, C3HC4 type (RING finger) domain; similar to RING-H2 finger protein RHA3a (GI:3790573) (Arabidopsis thaliana); similar to ReMembR-H2 protein JR700 (GI:6942147) (Arabidopsis thaliana) | chr2:7710938-7712832 FORWARD | Aliases: T17A5.9, T17A5_9 (e…
SGN-U240011	-2.54726	0	--	--	-1.45556	0.053989	protein.degradation.ubiquitin.E3.RING	[2 ESTs aligned] arabidopsis/peptide: | Symbol: None | zinc finger (C3HC4-type RING finger) family protein, low similarity to SP:P79263 Inter-alpha-trypsin inhibitor heavy chain H4 precursor {Sus scrofa}; contains Pfam profiles PF00097: Zinc finger, C3HC4 type (RING finger), PF00092: von Willebrand factor type A domain | chr3:20289932-20292529 FORWARD | Aliases: T5N23.140(evalue: 3e-38, score=155…
SGN-U216473	-2.39523	0			-1.08308	0.0165526	protein.degradation.ubiquitin.E3.RING	[19 ESTs aligned] arabidopsis/peptide: AT1G71020.1 | Symbol: None | armadillo/beta-catenin repeat family protein / U-box domain-containing protein, contains Pfam domain, PF00514: Armadillo/beta-catenin-like repeats and Pfam, PF04564: U-box domain | chr1:26794259-26796837 REVERSE | Aliases: F23N20.1, F23N20_1 (evalue: 2e-179, score=626) genbank/nr: gi|42563127|ref|NP_177258.3| armadillo/beta-caten…
SGN-U218850	2.02199	0	-1.08477	0.0250876	0.990736	0.176242	protein.degradation.ubiquitin.E3.RING	[3 ESTs aligned] arabidopsis/peptide: | Symbol: None | transcription factor jumonji (jmjC) domain-containing protein, contains Pfam domain, PF02373: jmjC domain; non-consensus TG acceptor splice site at exon boundary 79262 | chr1:4034585-4038308 REVERSE | Aliases: F12F1.18, F12F1_18(evalue: 2e-76, score=282) genbank/nr: gi|42561934|ref|NP_172659.2| transcription factor jumonji (jmjC) domain-conta…
SGN-U220841	2.07481	0.0172066	-1.44366	0.0274412	0.855073	1.68068	protein.degradation.ubiquitin.E3.RING	[14 ESTs aligned] arabidopsis/peptide: | Symbol: None | expressed protein | chr3:4121890-4123503 REVERSE | Aliases: MGH6.3(evalue: 4e-50, score=196) genbank/nr: gi|21617976|gb|AAM67026.1| unknown [Arabidopsis thaliana](evalue: 2e-48, score=196)
SGN-U240589	2.20732	0	1.81624	0.0135324	1.13539	0.0259181	protein.degradation.ubiquitin.E3.RING	[2 ESTs aligned] arabidopsis/peptide: | Symbol: None | U-box domain-containing protein | chr1:240057-242608 REVERSE | Aliases: T1N6.4, T1N6_4(evalue: 2e-30, score=128) genbank/nr: Protein(evalue: 1e-29, score=131)
SGN-U224469	2.57877	0	1.73174	0	0.768067	0.817475	protein.degradation.ubiquitin.E3.RING	[14 ESTs aligned] arabidopsis/peptide: | Symbol: None | expressed protein | chr3:4121890-4123503 REVERSE | Aliases: MGH6.3(evalue: 4e-50, score=196) genbank/nr: gi|21617976|gb|AAM67026.1| unknown [Arabidopsis thaliana](evalue: 2e-48, score=196)
SGN-U214257	-3.0418	0	-3.17374	0	-3.23315	0	protein.degradation.ubiquitin.E3.SCF.FBOX	[45 ESTs aligned] arabidopsis/peptide: | Symbol: None | kelch repeat-containing F-box family protein, similar to SP:Q9ER30 Kelch-related protein 1 (Sarcosin) {Rattus norvegicus}; contains Pfam profiles PF01344: Kelch motif, PF00646: F-box domain | chr1:5389947-5391485 FORWARD | Aliases: F7H2.1, F7H2_1(evalue: 2e-54, score=210) genbank/nr: Cyclin-like(evalue: 4e-108, score=395)
SGN-U216801	-2.85773	0	-2.11043	0	-2.42157	0	protein.degradation.ubiquitin.E3.SCF.FBOX	[15 ESTs aligned] arabidopsis/peptide: AT2G32560.1 | Symbol: None | F-box family protein, contains Pfam PF00646: F-box domain; similar to SKP1 interacting partner 2 (SKIP2) TIGR_Ath1:At5g67250 | chr2:13831871-13834063 FORWARD | Aliases: T26B15.12, T26B15_12, AT2G32570 (evalue: 2e-122, score=437) genbank/nr: gi|34903372|ref|NP_913033.1| unnamed protein product [Oryza sativa (japonica cultivar-grou…
SGN-U226246	-1.41806	0	1.72165	0.0135324	-2.3053	0.0165526	protein.degradation.ubiquitin.E3.SCF.FBOX	[3 ESTs aligned] arabidopsis/peptide: | Symbol: None | F-box family protein (ORE9), E3 ubiquitin ligase SCF complex F-box subunit; identical to F-box containing protein ORE9 GI:15420162 from (Arabidopsis thaliana) | chr2:17763217-17765545 FORWARD | Aliases: F14N22.11, F14N22_11(evalue: 2e-88, score=322) genbank/nr: RAMOSUS4(evalue: 2e-88, score=328)
SGN-U226049	-1.87008	0	-2.13977	0	-2.28538	0	protein.degradation.ubiquitin.E3.SCF.FBOX	[10 ESTs aligned] arabidopsis/peptide: | Symbol: None | F-box family protein, similar to SKP1 interacting partner 2 (SKIP2) TIGR_Ath1:At5g67250 | chr5:18401778-18404010 REVERSE | Aliases: MFC19.2, MFC19_2(evalue: 4e-92, score=335) genbank/nr: F-box(evalue: 1e-99, score=367)
SGN-U222097	--	--	-2.45051	0	-2.05835	0	protein.degradation.ubiquitin.E3.SCF.FBOX	[6 ESTs aligned] arabidopsis/peptide: | Symbol: None | SKP1/ASK1 interacting partner 1 (SKIP1) / SCF (Skp1-cullin-F-box) ubiquitin ligase, identical to SKP1 interacting partner 1 GI:10716947 from (Arabidopsis thaliana), PMID:11387208 | chr5:23466937-23468159 REVERSE | Aliases: MTI20.16, MTI20_16(evalue: 2e-79, score=293) genbank/nr: Cyclin-like(evalue: 1e-91, score=340)
SGN-U223492	5.47716	0	5.90412	0	4.98059	0	protein.degradation.ubiquitin.E3.SCF.FBOX	[12 ESTs aligned] arabidopsis/peptide: | Symbol: None | F-box family protein (FKF1) / adagio 3 (ADO3), E3 ubiquitin ligase SCF complex F-box subunit; identical to FKF1 GI:6960305 and Adagio 3 GI:13487072 from (Arabidopsis thaliana); contains Pfam profiles PF01344: Kelch motif, PF00785: PAC motif and PF00646: F-box domain; contains TIGRfam profile TIGR00229: PAS domain S-boxidentical to cDNA Adagi…
SGN-U215107	1.55287	0.00642146	2.19354	0	1.11662	0.053989	protein.degradation.ubiquitin.E3.SCF.FBOX	[30 ESTs aligned] arabidopsis/peptide: | Symbol: None | F-box family protein, similar to SKP1 interacting partner 2 (SKIP2) TIGR_Ath1:At5g67250 | chr1:7497130-7499567 FORWARD | Aliases: F24J8.5, F24J8_5(evalue: 3e-150, score=528) genbank/nr: gi|18394987|ref|NP_564139.1| F-box protein family [Arabidopsis thaliana] gi|25518370|pir||B86347 hypothetical protein F24J8.5 [imported] - Arabidopsis thalia…
SGN-U215106 *	2.25186	0	2.78428	0	0.950279	0.0286399	protein.degradation.ubiquitin.E3.SCF.FBOX	[30 ESTs aligned] arabidopsis/peptide: | Symbol: None | F-box family protein, similar to SKP1 interacting partner 2 (SKIP2) TIGR_Ath1:At5g67250 | chr1:7497130-7499567 FORWARD | Aliases: F24J8.5, F24J8_5(evalue: 3e-150, score=528) genbank/nr: gi|18394987|ref|NP_564139.1| F-box protein family [Arabidopsis thaliana] gi|25518370|pir||B86347 hypothetical protein F24J8.5 [imported] - Arabidopsis thalia…
SGN-U220256	-2.69806	0	1.36957	0	-0.654102	1.68068	protein.degradation.ubiquitin.E3.SCF.FBOX	[7 ESTs aligned] arabidopsis/peptide: | Symbol: None | kelch repeat-containing F-box family protein, similar to hypothetical protein GB:AAF27090 GI:6730669 from (Arabidopsis thaliana); contains Pfam profiles PF01344: Kelch motif, PF00646: F-box domain | chr1:8309101-8310638 REVERSE | Aliases: F26F24.26, F26F24_26(evalue: 1e-55, score=212) genbank/nr: gi|21618220|gb|AAM67270.1| unknown [Arabidopsi…
SGN-U216670	-2.07959	0	-1.39596	0	-1.57876	0.00934378	protein.degradation.ubiquitin.E3.SCF.FBOX	[15 ESTs aligned] arabidopsis/peptide: AT5G49980.1 | Symbol: None | transport inhibitor response protein, putative, E3 ubiquitin ligase SCF complex F-box subunit; similar to F-box containing protein TIR1 GI:13249030 from (Populus tremula x Populus tremuloides) | chr5:20351190-20353891 REVERSE | Aliases: K9P8.12, K9P8_12 (evalue: 1e-135, score=480) genbank/nr: gi|13249030|gb|AAK16647.1| F-box cont…
SGN-U226982	-2.03248	0	-1.5008	0.0505501	-0.0482586	19.6361	protein.degradation.ubiquitin.E3.SCF.FBOX	[3 ESTs aligned] arabidopsis/peptide: | Symbol: None | kelch repeat-containing F-box family protein, similar to hypothetical protein GB:AAF27090 GI:6730669 from (Arabidopsis thaliana); contains Pfam profiles PF01344: Kelch motif, PF00646: F-box domain | chr1:8309101-8310638 REVERSE | Aliases: F26F24.26, F26F24_26(evalue: 1e-12, score=69.7) genbank/nr: gi|18395236|ref|NP_564193.1| Kelch repeat con…
SGN-U225540	2.21083	0	-1.04946	0.342626	1.27522	0.0136587	protein.degradation.ubiquitin.E3.SCF.FBOX	[2 ESTs aligned] arabidopsis/peptide: | Symbol: None | kelch repeat-containing F-box family protein, contains Pfam profiles PF01344: Kelch motif, PF00646: F-box domain | chr3:23368367-23370213 REVERSE | Aliases: F16M2.70(evalue: 7e-57, score=216) genbank/nr: gi|15229392|ref|NP_191881.1| Kelch repeat containing F-box protein family [Arabidopsis thaliana] gi|11357490|pir||T48111 hypothetical protei…
SGN-U214901	1.69532	0	-1.83845	0	2.07178	0	protein.degradation.ubiquitin.proteasom	[31 ESTs aligned] arabidopsis/peptide: | Symbol: None | 26S proteasome regulatory subunit, putative (RPN9), similar to 26S proteasome subunit p40.5 (Homo sapiens) gi:3618343:dbj:BAA33214 | chr4:10409194-10411433 REVERSE | Aliases: None(evalue: 3e-175, score=611) genbank/nr: gi|32700038|gb|AAP86669.1| 26S proteasome subunit RPN9b [Arabidopsis thaliana] >gi|26450594|dbj|BAC42409.1| unknown protein …
SGN-U236712	2.61849	0	2.22132	0.0135324	2.12426	0	protein.degradation.ubiquitin.proteasom	[1 ESTs aligned] arabidopsis/peptide: AT3G22110.1 | Symbol: None | 20S proteasome alpha subunit C (PAC1) (PRC9), identical to GB:AAC32057 from (Arabidopsis thaliana) (Genetics (1998) 149 (2), 677-692); identical to cDNA proteasome subunit prc9 GI:2511583 | chr3:7792645-7794161 REVERSE | Aliases: MKA23.2 (evalue: 2e-34, score=143) genbank/nr: gi|76160982|gb|ABA40454.1| proteasome alpha subunit-lik…
SGN-U215458	3.001	0	2.54126	0	2.6383	0	protein.degradation.ubiquitin.proteasom	[30 ESTs aligned] arabidopsis/peptide: AT3G22110.1 | Symbol: None | 20S proteasome alpha subunit C (PAC1) (PRC9), identical to GB:AAC32057 from (Arabidopsis thaliana) (Genetics (1998) 149 (2), 677-692); identical to cDNA proteasome subunit prc9 GI:2511583 | chr3:7792645-7794161 REVERSE | Aliases: MKA23.2 (evalue: 2e-116, score=416) genbank/nr: gi|77999303|gb|ABB16998.1| proteasome-like protein al…
SGN-U214453	2.24837	0.00642146	0.209419	21.0376	1.28151	0.0259181	protein.degradation.ubiquitin.proteasom	[26 ESTs aligned] arabidopsis/peptide: | Symbol: EMB2719 | 26S proteasome regulatory subunit S3, putative (RPN3), similar to SP:Q06364 from (Daucus carota) | chr1:7001192-7004409 REVERSE | Aliases: T20H2.3, T20H2_3, EMB2719, EMBRYO DEFECTIVE 2719(evalue: 1e-112, score=403) genbank/nr: 21D7(evalue: 4e-127, score=457)
SGN-U220527	2.61865	0	1.08536	0.0135324	1.58877	0	protein.degradation.ubiquitin.proteasom	[8 ESTs aligned] arabidopsis/peptide: | Symbol: EMB2719 | 26S proteasome regulatory subunit S3, putative (RPN3), similar to SP:Q06364 from (Daucus carota) | chr1:7001192-7004409 REVERSE | Aliases: T20H2.3, T20H2_3, EMB2719, EMBRYO DEFECTIVE 2719(evalue: 7e-91, score=330) genbank/nr: 21D7(evalue: 6e-98, score=360)
SGN-U216427	2.63062	0	1.4998	0.0361516	1.06912	0.0775481	protein.degradation.ubiquitin.proteasom	[18 ESTs aligned] arabidopsis/peptide: AT1G53750.1 | Symbol: None | 26S proteasome AAA-ATPase subunit (RPT1a), similar to 26S proteasome ATPase subunit GI:1395190 from (Spinacia oleracea) | chr1:20069382-20072134 REVERSE | Aliases: T18A20.1, T18A20_1 (evalue: 0, score=836) genbank/nr: gi|15220930|ref|NP_175778.1| 26S proteasome AAA-ATPase subunit RPT1a [Arabidopsis thaliana] gi|28558169|sp|Q9SSB5…
SGN-U218743	2.65109	0	1.56049	0	1.68032	0.00877069	protein.degradation.ubiquitin.proteasom	[18 ESTs aligned] arabidopsis/peptide: | Symbol: None | proteasome inhibitor-related, similar to proteasome inhibitor PI31 subunit (hPI31) SP:Q92530 from (Homo sapiens) | chr3:19996139-19998317 FORWARD | Aliases: F5K20.270(evalue: 5e-51, score=198) genbank/nr: hypothetical(evalue: 3e-53, score=212)
SGN-U212669	2.19604	0.00642146	-1.43014	0.0135324	1.15561	0.066208	protein.degradation.ubiquitin.ubiquitin	[3 ESTs aligned] arabidopsis/peptide: AT4G05320.2 | Symbol: None | polyubiquitin (UBQ10) (SEN3), senescence-associated protein; identical to GI:870791 | chr4:2718168-2720305 FORWARD | Aliases: None (evalue: 0, score=797) genbank/nr: gi|4115337|gb|AAD03343.1| ubiquitin [Pisum sativum](evalue: 0, score=865)
SGN-U219038	2.53457	0	1.30387	0.0615319	1.98344	0.00877069	protein.degradation.ubiquitin.ubiquitin	[10 ESTs aligned] arabidopsis/peptide: AT3G09790.1 | Symbol: None | polyubiquitin (UBQ8), identical to polyubiquitin (ubq8) GI:870793, GB:L05917 (Arabidopsis thaliana) (Genetics 139 (2), 921-939 (1995)) | chr3:3003867-3006197 REVERSE | Aliases: F11F8.38 (evalue: 7e-25, score=111) genbank/nr: PREDICTED:(evalue: 4e-23, score=111)
SGN-U222406	1.7414	0.00642146	2.12186	0	2.22098	0	protein.degradation.ubiquitin.ubiquitin protease	[4 ESTs aligned] arabidopsis/peptide: AT4G24560.1 | Symbol: None | ubiquitin-specific protease 16, putative (UBP16), similar to ubiquitin-specific protease 16 GI:11993477 (Arabidopsis thaliana) | chr4:12679220-12684949 REVERSE | Aliases: F22K18.240, F22K18_240 (evalue: 6e-48, score=188) genbank/nr: gi|18416380|ref|NP_567705.1| ubiquitin-specific protease 16 (UBP16), putative [Arabidopsis thaliana…
